# Supplementary material for: Morpho‐Physiological, Root Exudation and Metabolomics Insights on the Single and Combined Effect of Exogenous Strigolactones and Mycorrhiza in Tomato
Source: Physiol Plant. 2026 Feb 20;178(1):e70814. doi: 10.1111/ppl.70814 (PMC12923990; doi:10.1111/ppl.70814)
Supplement: Supplementary file 1 — Figure S1: Root Arbuscular Mycorrhizal Fungi colonization. Figure S2: Unsupervised hierarchical cluster analysis of root exudates. Figure S3: Principal component analysis of root exudates. Table S1: Root morphology parameters. Table S2: Dataset of root metabolomics. Table S3: Dataset of root exudates. Table S4: Loading features of DIABLO model. [file PPL-178-e70814-s001.xlsx]

## Sheet: Table of content
Supplementary text
Daily thermometric parameters
Untargeted metabolomics analysis
Statistical analysis
References
Supplementary Figures
Figure S1:	Root Arbuscular Mycorrhizal Fungi (AMF) colonization of tomato plants under control conditions and treated with AMF and AMF combined with GR24. According to Turky's multiple range test, different letters indicate different statistical groups (p = 0.05).
Figure S2:	Unsupervised hierarchical cluster analysis of tomato root metabolomics analysis in the control and treatment with 15 mM of strigolactones (GR24), arbuscular mycorrhiza fungi (AMF), and their combination (GR24+AMF).
Figure S3:	Principal Component Analysis of tomato root metabolomics analysis in the control and treatment with 15 mM of strigolactones (GR24), arbuscular mycorrhiza fungi (AMF), and their combination (GR24+AMF).
Supplementary Tables
Table S1:	Root morphology parameters of tomato in the control and treatment with 15 mM of strigolactones (GR24), arbuscular mycorrhiza fungi (AMF), and their combination (GR24+AMF).
Table S2:	Root metabolomics dataset of tomato root exudates in the control and treatment with 15 mM of strigolactones (GR24), arbuscular mycorrhiza fungi (AMF), and their combination (GR24+AMF).
Table S3:	Root exudates dataset of tomato root exudates in the control and treatment with 15 mM of strigolactones (GR24), arbuscular mycorrhiza fungi (AMF), and their combination (GR24+AMF).
Table S4:	Loading metabolites of the first three components of the sPLS-DA data integration analysis.

## Sheet: Sample ID
Sample Name	Treatments
Radici1-r001	Control
Radici1-r002	Control
Radici4-r001	Control
Radici4-r002	Control
Radici5-r001	Control
Radici5-r002	Control
Radici6-r001	Control
Radici6-r002	Control
Radici10-r001	GR24
Radici10-r002	GR24
Radici11-r001	GR24
Radici11-r002	GR24
Radici12-r001	GR24
Radici12-r002	GR24
Radici13-r001	GR24
Radici13-r002	GR24
Radici17-r001	AMF
Radici17-r002	AMF
Radici18-r001	AMF
Radici18-r002	AMF
Radici19-r001	AMF
Radici19-r002	AMF
Radici20-r001	AMF
Radici20-r002	AMF
Radici24-r001	GR24+AMF
Radici24-r002	GR24+AMF
Radici25-r001	GR24+AMF
Radici25-r002	GR24+AMF
Radici26-r001	GR24+AMF
Radici26-r002	GR24+AMF
Radici27-r001	GR24+AMF
Radici27-r002	GR24+AMF
Essudati1-r001	Control
Essudati1-r002	Control
Essudati4-r001	Control
Essudati4-r002	Control
Essudati5-r001	Control
Essudati5-r002	Control
Essudati6-r001	Control
Essudati6-r002	Control
Essudati10-r001	GR24
Essudati10-r002	GR24
Essudati11-r001	GR24
Essudati11-r002	GR24
Essudati12-r001	GR24
Essudati12-r002	GR24
Essudati13-r001	GR24
Essudati13-r002	GR24
Essudati17-r001	AMF
Essudati17-r002	AMF
Essudati18-r001	AMF
Essudati18-r002	AMF
Essudati19-r001	AMF
Essudati19-r002	AMF
Essudati20-r001	AMF
Essudati20-r002	AMF
Essudati24-r001	GR24+AMF
Essudati24-r002	GR24+AMF
Essudati25-r001	GR24+AMF
Essudati25-r002	GR24+AMF
Essudati26-r001	GR24+AMF
Essudati26-r002	GR24+AMF
Essudati28-r001	GR24+AMF
Essudati28-r002	GR24+AMF

## Sheet: Table S1
	Treatments	Length (cm)	ProjArea (cm2)	SurfArea (cm2)	RootVolume (cm3)	AvgDiam (mm)	Root Lenght Ratio (RLR)	Root Mass Ratio (RMR)	Fineness (RF)	Root Tissue Density (RTD)
	Control	4552.3±631.9 b	170.67 ± 18.46 b	536.17 ± 57.98 b	5.04 ± 0.49 b	1.37 ± 0.18	1351.22 ± 305.94	0.1 ± 0.03	903.91 ± 98.6	0.07 ± 0 b
	GR24	4466.53±1067.4 b	170.17 ± 45.67 b	534.61 ± 143.47 b	5.1 ± 1.52 b	1.39 ± 0.26	1407.15 ± 66.11	0.1 ± 0.01	888.17 ± 66.22	0.06 ± 0 b
	AMF	8211.01±3239.81 a	297.17 ± 106.31 a	933.6 ± 333.98 a	8.47 ± 2.71 a	2.05 ± 0.77	1180.34 ± 45.43	0.09 ± 0.01	948.88 ± 95.35	0.07 ± 0 b
	GR24 + AMF	9389.31±597.37 a	335.5 ± 4.22 a	1054 ± 13.27 a	9.44 ± 0.35 a	2.25 ± 0.44	1129.19 ± 201.51	0.09 ± 0.02	997.39 ± 102.23	0.08 ± 0.01 a

## Sheet: Table S2
Name	Compound	NAME	PATH	Radici1-r001	Radici1-r002	Radici4-r001	Radici4-r002	Radici5-r001	Radici5-r002	Radici6-r001	Radici6-r002	Radici10-r001	Radici10-r002	Radici11-r001	Radici11-r002	Radici12-r001	Radici12-r002	Radici13-r001	Radici13-r002	Radici17-r001	Radici17-r002	Radici18-r001	Radici18-r002	Radici19-r001	Radici19-r002	Radici20-r001	Radici20-r002	Radici24-r001	Radici24-r002	Radici25-r001	Radici25-r002	Radici26-r001	Radici26-r002	Radici27-r001	Radici27-r002	Retention Time	Mass	Formula	Compound Name	CAS Number
M1	CPD-14596	neolinustatin	glucosinolate activation // neolinustatin bioactivation	284748	96283	252339	249012	242008	1	1	380918	84678	1	662569	662327	513044	534822	78261.9	596523	222462	226695	131146	146832	93742.4	99516.2	202367	180943	238757	253087	198799	184123	253205	257770	209898	228562	2.46931	423.17	C17 H29 N O11	CPD-14596
M2	CPD-8793	(+)-&delta;-amorphene	0	6619511	5462798	6.71669e+06	6.71959e+06	5078948	4948780	5036727	5.38041e+06	6.07356e+06	6.57568e+06	5.23776e+06	4891052	4.79738e+06	5183045	8633167	7916635	7168285	7.50262e+06	6.00643e+06	5722950	7.7974e+06	7132882	6004365	5982530	7098319	7.34671e+06	5885769	5809167	6.05188e+06	6.48816e+06	7.28898e+06	7408438	3.4	204.19	C15 H24	CPD-8793
M3	CPD-731	(+)-7-<i>epi</i>-jasmonate	jasmonoyl-amino acid conjugates biosynthesis I // jasmonoyl-amino acid conjugates biosynthesis II // superpathway of jasmonoyl-amino acid conjugates biosynthesis // jasmonic acid biosynthesis	172947	1	137609	157396	1	117672	162742	146894	1	170708	134392	156226	194305	209591	160615	156834	1	230841	185560	228300	173973	205551	207525	246490	1	1	218191	206045	389626	371703	230369	220776	1.26	209.118	C12 H17 O3	CPD-731
M4	CPD-9217	solanidine	&alpha;-solanine/&alpha;-chaconine biosynthesis	6791509	6.41698e+06	6311991	6401525	6701698	6.49976e+06	5902158	6.09124e+06	6.67133e+06	6563497	5.83595e+06	5.97818e+06	4.02564e+06	4.41084e+06	8665108	8282794	7543260	7595845	8589145	8804315	8084424	8.10985e+06	9647443	9216002	10308643	10209995	8463264	8615289	9882350	9961270	9299197	9382648	24.48	398.344	C27 H44 N O	CPD-9217
M5	CPD-8672	dopaxanthin quinone	betaxanthin biosynthesis (via dopaxanthin) // superpathway of betalain biosynthesis	494620	447358	453287	447065	437959	453606	408828	436567	566522	563201	630917	642690	651920	675868	531339	519624	820323	845312	847335	929757	810854	812822	800124	801437	1.01509e+06	1.03539e+06	729716	714349	681160	683585	857597	831603	2.33	385.063	C18 H13 N2 O8	CPD-8672
M6	CPD-12033	6-hydroxy-2-[hydroxy-(4-hydroxyphenyl)methyl]-1-benzofuran-3-one	hispidol and hispidol 4'-<i>O</i>-&beta;-<i>D</i>-glucoside biosynthesis	2.23897e+06	2.37515e+06	2.15204e+06	2.11145e+06	2.44235e+06	2.33947e+06	1.19133e+06	2.29386e+06	2.47329e+06	2.42487e+06	2.54901e+06	2.68586e+06	1.5498e+06	1.61722e+06	2.87876e+06	2.80822e+06	2.58299e+06	2.67563e+06	1.41064e+06	2.67878e+06	2.26311e+06	2.23395e+06	2.62013e+06	1.42588e+06	2.66806e+06	2.71558e+06	2.30819e+06	2268351	2536228	2.61628e+06	2.71962e+06	2.17182e+06	1.8	272.062	C15 H12 O5	CPD-12033
M7	CPD-12573	3',4',5'-<i>O</i>-trimethyltricetin	0	1	111813	1	1	116416	118291	110274	99430	135398	137081	1	1	1	1	116338	109773	187109	172244	176071	192476	233329	251453	177260	184854	151084	153269	182852	191436	211369	213908	168671	177802	3.39	343.082	C18 H15 O7	CPD-12573
M8	CPD-15074	2-hydroxynaringenin	flavonoid di-C-glucosylation // naringenin <i>C</i>-glucosylation	643956	528201	655437	633247	563402	545107	488339	494757	515992	528441	594927	320538	240363	597105	690251	670329	640857	676371	559233	615323	524535	554442	435703	407281	957552	959071	350665	357409	554944	141436	459236	464250	5.70688	287.05	C15 H11 O6	CPD-15074
M9	CPD-7202	4,9-dimethyldodeca-2,4,6,8,10-pentaene-1,12-dial	carotenoid cleavage // ceramide degradation	168787	227903	152257	164936	1	267975	225701	182230	213244	223181	213804	217057	181626	210012	204195	202233	534131	535363	1	1	282386	274089	360897	367138	443528	424589	494152	507535	1	698202	337198	331660	1.3	216.116	C14 H16 O2	CPD-7202
M10	CPD-14864	3,6,7,2',4'-pentamethylquercetagetin 3'-<i>O</i>-&beta;-<i>D</i>-glucoside	polymethylated quercetin glucoside biosynthesis II - quercetagetin series (Chrysosplenium) // superpathway of polymethylated quercetin/quercetagetin glucoside biosynthesis (Chrysosplenium) // flavonol glucosylation I	493002	402037	470679	477474	326054	305552	380083	375980	88420.2	245669	94048.8	94131.6	471986	93311.7	106246	96870.6	172779	202993	81921.4	116362	141117	118332	145000	776992	256868	227839	110551	119873	262959	277838	191892	203619	2.16094	566.162	C26 H30 O14	CPD-14864
M11	CPD-14736	L-kynurenine	L-tryptophan degradation to 2-amino-3-carboxymuconate semialdehyde // NAD <i>de novo</i> biosynthesis II (from tryptophan)	1.12652e+06	899511	965915	1	842758	856710	824195	824020	1.01352e+06	1.05022e+06	1.20665e+06	1	1.16283e+06	1241528	1.19321e+06	1211325	1.3639e+06	1.37614e+06	1.56514e+06	1681826	1849680	1.82129e+06	1.58987e+06	1.64266e+06	1.90033e+06	1.61443e+06	1	1.34592e+06	1.37877e+06	1.4211e+06	1.52321e+06	1.56112e+06	2.67	208.083	C10 H12 N2 O3	CPD-14736
M12	TRANS-2-HEXENOL	(E)-2-hexenol	phosphate acquisition // detoxification of reactive carbonyls in chloroplasts // traumatin and (<i>Z</i>)-3-hexen-1-yl acetate biosynthesis // superpathway of lipoxygenase	722442	364190	792954	759240	331650	252010	316354	311836	434814	446305	349684	345792	612334	638925	970725	981467	231639	228943	278579	264528	308194	302879	286018	211378	1	129934	274324	87431.8	194390	1	497741	494781	1.32	100.089	C6 H12 O	TRANS-2-HEXENOL
M13	CPD-9441	sophoraflavanone G	sophoraflavanone G biosynthesis	426899	359146	384553	398441	216012	208483	279067	287476	296347	335139	391187	452016	386621	409264	92349.9	104234	123271	149918	127282	107721	169542	214539	513112	103651	198595	269865	143806	493167	251255	233309	133774	148119	4.25	424.18	C25 H28 O6	CPD-9441
M14	L-ERYTHRO-4-HYDROXY-GLUTAMATE	erythro-4-hydroxy-L-glutamate	0	1	314699	290766	366882	2.81471e+06	2.73596e+06	1	138563	2.99138e+06	3.18824e+06	6.98241e+06	7000114	7.72734e+06	7010371	6.37988e+06	5.9941e+06	1.29822e+06	1.27296e+06	1	2.17201e+06	1	3.09244e+06	286228	3.31648e+06	1	1.42707e+06	2.78383e+06	2697839	1.44603e+06	1.48526e+06	145366	1.10066e+06	5.12889	162.041	C5 H8 N O5	L-ERYTHRO-4-HYDROXY-GLUTAMATE
M15	CPD-6644	wighteone	wighteone and luteone biosynthesis // superpathway of isoflavonoids (via naringenin)	175020	156233	155850	170745	187254	1	133053	160100	153628	1	145318	163486	159319	172163	168254	168067	210319	202908	195493	211107	1	182183	216119	209288	221956	236526	212080	190769	200767	190891	200575	215535	17.64	337.11	C20 H17 O5	CPD-6644
M16	CPD-4125	avenasterol	sphingolipid biosynthesis (plants) // phytosterol biosynthesis (plants)	1.64163e+06	1.64019e+06	1.56403e+06	1.61189e+06	1666595	1.60426e+06	1.47147e+06	1.53091e+06	1.63328e+06	1.5633e+06	1396879	1.39777e+06	942700	1.10412e+06	2.12702e+06	2.01415e+06	1.82706e+06	1.84444e+06	2.11081e+06	2.12524e+06	1.99687e+06	2.02553e+06	2.27643e+06	2234319	1	1	2.00861e+06	1.99842e+06	2.4657e+06	2.51364e+06	2326457	2.32452e+06	27.18	412.374	C29 H48 O	CPD-4125
M17	CPD-8122	molybdopterin adenine dinucleotide	molybdenum cofactor biosynthesis	140137	107086	132981	143818	139638	119918	1.24099e+06	1.26885e+06	137604	146673	1.10189e+06	1.11151e+06	891490	975773	189521	164593	141201	169170	186915	214146	133081	130506	230445	209626	276177	255657	195673	208846	229927	223197	236859	226233	21.0375	721.054	C20 H23 N10 O12 P2 S2	CPD-8122
M18	CPDIO2-9	1-18:3-2-16:4-monogalactosyldiacylglycerol	glycerolipid acyl chain desaturation (Chlamydomonas) // triacylglycerol biosynthesis (Chlamydomonas) // galactolipid biosynthesis I // arachidonate biosynthesis I (6-desaturase, lower eukaryotes) // icosapentaenoate biosynthesis I (lower eukaryotes) // docosahexaenoate biosynthesis I (lower eukaryotes) // linoleate biosynthesis I (plants) // hydroxylated fatty acid biosynthesis (plants)	1	1	1	884012	1	1	1	1	1	1	1	1	1	1	1.13688e+06	1090027	1	958181	1	1.13717e+06	779231	1	1	1021132	1.44148e+06	1.39475e+06	1.16169e+06	1.18681e+06	1.20453e+06	1.23296e+06	1.19625e+06	1.18062e+06	21.59	744.488	C43 H68 O10	CPDIO2-9
M19	CPD-7662	entacapone	glucosinolate activation	575049	258059	553220	202053	307175	170214	234170	240457	244652	245747	303994	391772	309327	291411	635709	682046	554997	532885	477817	508894	614082	565218	313284	700262	784390	800264	287545	299472	517859	357951	1	662048	1.53484	305.098	C14 H15 N3 O5	CPD-7662
M20	CPD-19439	crinine	<i>Amaryllidacea</i> alkaloids biosynthesis	476758	149926	116982	134086	143420	126118	152496	151614	105878	136117	171298	177834	178910	179533	525969	523487	161591	159481	223853	251214	221662	155109	158104	167283	1	339915	240400	163774	322221	339415	325391	229052	3.46613	271.118	C16 H17 N O3	CPD-19439
M21	ALENDRONATE	alendronate	0	603471	528941	577494	577955	1	1	484168	501321	1	1	545708	598700	476906	291582	776932	763328	492909	531560	529059	553078	440576	1	611291	1	836076	868816	1	237661	362634	160449	720311	708944	1.104	248.01	C4 H12 N O7 P2	ALENDRONATE
M22	CPD-14047	<i>N</i>-hydroxy-L-dihomomethionine	glucosinolate biosynthesis from dihomomethionine	532055	494987	521855	505987	574373	602662	461599	468399	663647	665821	1.02032e+06	1060773	939363	960343	919497	903571	500293	521698	433646	489805	352033	346423	568065	570921	718971	743665	629816	646621	605679	609019	527492	523742	1.68	192.067	C7 H14 N O3 S	CPD-14047
M23	5-PHOSPHORIBOSYL-5-AMINOIMIDAZOLE	5-amino-1-(5-phospho-&beta;-D-ribosyl)imidazole	inosine-5'-phosphate biosynthesis II // 5-aminoimidazole ribonucleotide biosynthesis I // superpathway of purine nucleotides <i>de novo</i> biosynthesis I // 4-amino-2-methyl-5-diphosphomethylpyrimidine biosynthesis // superpathway of thiamine diphosphate biosynthesis III (eukaryotes)	160753	256267	146592	1	114775	226291	250038	266409	143900	139649	735944	759593	506443	515027	406908	289973	662846	746441	362849	328257	297393	296973	291758	380655	858231	877514	273105	260910	559574	527900	742358	704972	1.47516	294.042	C8 H13 N3 O7 P	5-PHOSPHORIBOSYL-5-AMINOIMIDAZOLE
M24	SELENOMETHIONINE	L-selenomethionine	seleno-amino acid biosynthesis (plants) // seleno-amino acid detoxification and volatilization II // seleno-amino acid detoxification and volatilization I // superpathway of seleno-compound metabolism	1	436817	256906	225348	344818	229540	168495	223474	212935	247015	506880	244914	1	207114	293987	1	260994	320900	246522	1	632116	1	449109	1	1227948	1	131153	179253	1	397806	552748	234914	0.93	191.004	C5 H11 N O2 Se	SELENOMETHIONINE
M25	CPD-12495	(22R,23R)-22,23-dihydroxycampesterol	brassinosteroid biosynthesis II // superpathway of C28 brassinosteroid biosynthesis	1625389	1.65503e+06	4196340	1.60354e+06	1.32446e+06	1.29417e+06	1.61697e+06	1.59155e+06	1.24121e+06	1.28528e+06	1.80441e+06	1.79143e+06	1.49699e+06	1.53181e+06	2.00622e+06	1.99739e+06	7466327	7.57732e+06	5.7146e+06	2.05438e+06	1.93689e+06	1930194	2.36307e+06	2.3795e+06	11137383	11105750	7.52512e+06	2.99161e+06	16151010	4.4247e+06	2.22291e+06	5.99666e+06	5.95375	432.355	C28 H48 O3	CPD-12495
M26	CPD-19955	butyl benzoate	volatile esters biosynthesis (during fruit ripening)	124690	288625	195833	206508	371132	341512	276537	242752	427510	458647	400166	431732	441799	116193	295748	163041	445868	407492	174639	169314	371308	79370.9	180056	115857	417784	384968	400819	412834	235039	717300	97235.5	348036	4.25313	178.102	C11 H14 O2	CPD-19955
M27	DIHYDROSANGUINARINE	dihydrosanguinarine	sanguinarine and macarpine biosynthesis	1	954991	1	1	637684	47098112	1	905133	1	50824144	1	484979	391603	1.02289e+06	56908968	56088252	53066116	1.25243e+06	1.03721e+06	64574972	58836548	58502724	61023716	62345556	59822076	59176572	59777992	57368208	62094776	57601840	60141028	57556848	9.71846	333.104	C20 H15 N O4	DIHYDROSANGUINARINE
M29	CPD-8135	crinosterol	phytosterol biosynthesis (plants) // sphingolipid biosynthesis (plants)	1	821014	835533	873748	885156	1	1	759576	834982	1	397539	409872	542659	608410	122801	129877	116451	1.04769e+06	1.12872e+06	107065	1.05728e+06	186575	109292	106327	145607	1.46067e+06	215868	279932	1	117988	153280	164586	20.2556	398.354	C28 H46 O	CPD-8135
M30	INDOLE_LACTATE	indole-3-lactate	0	1.95715e+06	1.30185e+06	1.85834e+06	1.8884e+06	363337	1	1.21683e+06	1242963	253045	255986	621035	651418	293335	377356	994715	975007	1.16636e+06	1.1557e+06	527378	559996	996415	980568	802559	835939	2.66858e+06	2.63014e+06	317848	316042	614502	599442	1.02786e+06	1.04557e+06	2.64	204.067	C11 H10 N O3	INDOLE_LACTATE
M31	CPD-13251	soyasapogenol A	0	3.17009e+06	4.32394e+06	2.98951e+06	3.04405e+06	1944526	1.89985e+06	4.14727e+06	4.20316e+06	2.36227e+06	2.41775e+06	3343041	3.41783e+06	3.30403e+06	3.39019e+06	3.45039e+06	3.41343e+06	5164847	5.43498e+06	2.96964e+06	3.2777e+06	3.53802e+06	1	4646543	4869534	9149610	1	4.5648e+06	4498177	1	4.58563e+06	4251773	4.28855e+06	8.13	474.366	C30 H50 O4	CPD-13251
M32	CPD-7993	N-methylaminobutanal	N-methyl-&Delta;<sup>1</sup>-pyrrolinium cation biosynthesis // superpathway of nicotine biosynthesis // superpathway of hyoscyamine and scopolamine biosynthesis	119143	1	116197	128732	80966	1	105837	105067	1	1	106848	111676	104359	110192	116289	106793	171611	154159	90701.2	94446.7	100023	105399	113477	104271	112696	101030	118674	131815	181905	198672	169822	184900	6.74	102.093	C5 H12 N O	CPD-7993
M33	CPD-7035	2-phenylethanol	tea aroma glycosidic precursor bioactivation // phenylethanol glycoconjugate biosynthesis // phenylethyl acetate biosynthesis // phenylethanol biosynthesis // L-phenylalanine degradation III	112744	1.1298e+06	114346	108839	91586	98706.1	1.0661e+06	150438	97488.1	102990	124681	135712	864958	142265	239942	1.15625e+06	634475	673634	77463	777781	763304	744787	1.03007e+06	1022253	1	85592	693523	699480	76633.2	1	907074	101316	1.518	122.074	C8 H10 O	CPD-7035
M34	CPD-13543	kauralexin B2	kauralexin biosynthesis	110364	97774.9	97793.7	114219	93349.6	95691.5	86901	83473.8	1	93124.9	86239.3	84056.9	93324.4	106324	130465	122083	119078	128784	137855	142638	135754	137484	142103	153840	134143	1	150491	153498	158553	142238	161731	169996	21.31	330.189	C20 H26 O4	CPD-13543
M35	CPD-14765	16-sinapoyloxypalmitate	0	707341	853524	668654	685368	613686	601369	782557	792724	705561	721679	850360	850244	874426	933230	1.10292e+06	1.05077e+06	885969	895898	986373	1.03572e+06	812272	824687	1076525	1.06006e+06	1	992432	816896	830040	974614	973507	1.18332e+06	1.20938e+06	24.8	477.288	C27 H41 O7	CPD-14765
M36	CPD0-1594	2,4-diamino-6-ethyl-5,3'-(2-trifluoromethyl-4-sulphonamidophenoxy)prop-1'-yloxypyrimidine	0	197233	152419	192487	182013	150240	159953	139249	142532	232135	242226	127789	141349	118349	116524	318729	315600	280794	280032	261164	268620	427126	446263	231342	226159	215018	213273	175960	192020	211641	212718	231970	246295	3.39	435.118	C16 H20 F3 N5 O4 S	CPD0-1594
M37	CPD-16670	6&beta;-hydroxy-<i>syn</i>-pimaradiene	momilactone A biosynthesis	111288	1	106733	114732	1	301858	1	1	85700.2	291414	1	315107	1	1	138458	147956	279866	276936	130941	143291	113188	111212	94081.1	95891.7	160425	166783	109453	104107	101081	108454	158419	154124	4.18	288.243	C20 H32 O	CPD-16670
M38	CPD-17599	(-)-bursehernin	yatein biosynthesis I	371628	430211	292404	328370	371726	361662	396773	410089	395102	379673	448162	339568	407022	403596	467299	402078	412842	363008	440626	392924	406221	295892	436706	362448	383417	646508	356696	436075	559770	374943	371346	929373	1.07	370.146	C21 H22 O6	CPD-17599
M39	3-ENOLPYRUVYL-SHIKIMATE-5P	5-enolpyruvoyl-shikimate 3-phosphate	chorismate biosynthesis from 3-dehydroquinate // chorismate biosynthesis I	1.49165e+06	1.52655e+06	1.47823e+06	1392051	1.74612e+06	1.68158e+06	1.42226e+06	1.41166e+06	1.53701e+06	1.54913e+06	353404	304423	1.64984e+06	303245	1.83136e+06	266577	1.60657e+06	1.6785e+06	1.68602e+06	1771892	1.5955e+06	1531047	258284	1.68222e+06	1.71302e+06	1.69705e+06	1.5217e+06	1.45248e+06	1.55813e+06	1.56242e+06	263478	1.81125e+06	1.8	319.996	C10 H9 O10 P	3-ENOLPYRUVYL-SHIKIMATE-5P
M40	ACETYLCHOLINE	acetylcholine	0	556047	453406	1	531447	213503	238711	438525	407539	300052	316669	361086	374102	333997	356751	944547	921528	370755	372287	328782	332570	331207	311596	505749	523917	611558	590988	249525	271935	285569	301441	718400	748397	1.32	146.117	C7 H16 N O2	ACETYLCHOLINE
M41	DIHYDROXY-BUTANONE-P	1-deoxy-L-glycero-tetrulose 4-phosphate	flavin biosynthesis I (bacteria and plants)	201892	225480	180588	178795	205319	215545	197738	185373	270136	283738	266475	266593	307432	316057	247032	209096	355540	379520	335849	361609	337296	313655	362696	349713	445494	402468	236822	226768	212581	217023	332041	351103	1.88	182.001	C4 H7 O6 P	DIHYDROXY-BUTANONE-P
M42	CPD-14492	betulinic aldehyde	betulinate biosynthesis	884500	30238884	938498	891665	33555708	31914014	28279290	28798076	33034868	32379742	26562556	27100252	701010	782822	43032212	41701348	1.05439e+06	1.10432e+06	1.07918e+06	42175748	39480764	38733620	1.33334e+06	1299637	1	1	39887232	39754960	1.2631e+06	1.28421e+06	1.30568e+06	1.29293e+06	21.0087	440.359	C30 H48 O2	CPD-14492
M43	CPD-13175	benzyl-6-hydroxy-2-cyclohexene-on-oyl	salicortin biosynthesis	77670.3	109184	85847.6	150358	89690.6	98999.9	100495	86299	103367	138024	234332	1	128871	243157	197206	215147	229369	128338	203648	130206	121536	137040	160009	135733	195185	177868	150433	174911	247748	247854	178477	235197	1.74	246.089	C14 H14 O4	CPD-13175
M44	CPD-8009	quercetin 3,5-<i>O</i>-diglucoside	quercetin glycoside biosynthesis (Arabidopsis) // superpathway of flavones and derivatives biosynthesis // superpathway of flavones and derivatives biosynthesis // flavonol glucosylation I	536976	471048	568132	530240	551435	544711	435568	454560	603547	677133	547085	554511	352966	379288	700776	703954	564907	577804	725517	748410	617579	616889	742156	753658	731018	702189	802755	799790	852510	904301	759402	750297	24.83	626.146	C27 H30 O17	CPD-8009
M45	CPD-8065	verbascose	ajugose biosynthesis I (galactinol-dependent) // ajugose biosynthesis II (galactinol-independent)	1	1	1	1	1	1	1	1	1	1	1	1	1	1	103904	97702.6	1	1	84452.1	93733.6	1	1	93596.5	87539.4	147228	152241	77167	76700.6	103142	124291	116326	118233	29.74	828.278	C30 H52 O26	CPD-8065
M46	CPD-17454	malonyl-furaneol glucopyranoside	furaneol and mesifurane biosynthesis	1.26561e+06	1.03826e+06	1.21056e+06	1.20188e+06	875504	904009	1.01418e+06	993442	983616	994948	1.03821e+06	1.06803e+06	755189	754736	1.35994e+06	1.30659e+06	1.01388e+06	996656	1146246	1244079	1.40346e+06	1.32091e+06	971364	958336	1.33825e+06	1.2979e+06	1.35704e+06	1.37097e+06	1078025	1.12007e+06	1.14033e+06	1.16963e+06	1.27	375.089	C15 H19 O11	CPD-17454
M47	CPD-7004	dihydrogeranylgeranyl chlorophyll a	chlorophyll <i>a</i> biosynthesis II	241452	277548	252428	247324	173849	153257	257701	249193	193613	185184	285648	303046	234521	261399	366299	368381	524475	521881	285297	348067	331516	319912	471671	500267	635801	633935	588570	564037	900932	924812	414631	428399	7.69	887.504	C55 H67 Mg N4 O5	CPD-7004
M48	CPD-12402	(<i>E</i>)-1-(glutathion-<i>S</i>-yl)-<i>N</i>-hydroxy-&omega;-(methylsulfanyl)octan-1-imine	glutathione-mediated detoxification II // glucosinolate biosynthesis from pentahomomethionine	2.05593e+06	1.22698e+06	1.98628e+06	2.01962e+06	1.07052e+06	1.0869e+06	1.15729e+06	1.19746e+06	953856	964971	1.19003e+06	1.21417e+06	634354	608204	1559330	1.6416e+06	2582872	2.68287e+06	2.04313e+06	2.21308e+06	2010011	1.98478e+06	1.5956e+06	1.6735e+06	4385009	4444984	4.24466e+06	4178534	2.61874e+06	2613368	3.64743e+06	3.60644e+06	1.27	493.173	C19 H33 N4 O7 S2	CPD-12402
M49	CPD-16	phloroglucinol	1,3,5-trimethoxybenzene biosynthesis	1.02826e+06	325169	1.09028e+06	186263	489052	1.06796e+06	1.25917e+06	518576	1.19594e+06	1.29417e+06	559027	461285	383481	637937	1.12873e+06	1.02574e+06	576348	695248	879602	1.40718e+06	1.46879e+06	860470	717729	745191	1.2187e+06	1.89759e+06	1.0369e+06	925015	1.71809e+06	1.69829e+06	591316	634164	12.3037	126.031	C6 H6 O3	CPD-16
M50	CPD-487	adenosine 5'-phosphoramidate	adenosine 5'-phosphoramidate biosynthesis	1	403834	1	1	1	1	306582	386334	1	1	1	1	1	1	1	1	152966	161262	130679	1	216307	236505	1	1	126481	124026	135594	158657	168027	1	136671	147197	3.4	345.079	C10 H14 N6 O6 P	CPD-487
M51	5-DIPHOSPHO-1D-MYO-INOSITOL-12346P	1D-<i>myo</i>inositol 5-diphosphate 1,2,3,4,6-pentakisphosphate	phosphate acquisition	74816.6	1	1	1	1	1	1	1	87595.5	95507.6	106715	106620	101701	108360	110719	117867	104713	97979.5	140928	146980	118927	120679	150137	156087	126744	123091	114423	101728	177985	164261	170448	154896	1.09	726.713	C6 H6 O27 P7	5-DIPHOSPHO-1D-MYO-INOSITOL-12346P
M52	CPD-8634	aureusidin 6-<i>O</i>-glucoside	aurone biosynthesis	1	86494.9	1	1	85746.9	81300.7	82543.5	94943.1	78585.3	80807.3	122765	124659	114709	115857	1	81946.3	118872	125894	91082.1	99323.1	97830.7	88485.2	133880	141960	127846	126212	159935	158534	190173	188510	143737	129609	5.36	448.1	C21 H20 O11	CPD-8634
M53	CPD0-1118	ubiquinone-1	cuticular wax biosynthesis // methylglyoxal degradation I // NAD/NADH phosphorylation and dephosphorylation // aerobic respiration III (alternative oxidase pathway) // aerobic respiration I (cytochrome c) // TCA cycle variation V (plant) // L-lysine degradation I // <i>trans</i>-lycopene biosynthesis II (oxygenic phototrophs and green sulfur bacteria) // superpathway of carotenoid biosynthesis in…	525697	306036	430285	430573	332768	339657	292378	286703	317464	350050	1	385445	311132	352615	589828	540531	552851	562478	464234	436747	527950	522965	440017	421925	773366	723852	627744	653862	1	841147	536836	553764	1.32	250.121	C14 H18 O4	CPD0-1118
M54	CPD-68	1-aminocyclopropane-1-carboxylate	L-methionine salvage cycle II (plants) // jasmonoyl-amino acid conjugates biosynthesis I // superpathway of jasmonoyl-amino acid conjugates biosynthesis // ethylene biosynthesis I (plants)	7151341	6.33906e+06	6764918	6958046	4005246	4.11161e+06	5898123	5849436	6.9168e+06	7166948	4.5547e+06	4.70658e+06	6.37735e+06	6.47606e+06	8671407	8773080	10400678	10378100	7716725	7763432	6.49542e+06	6.59007e+06	11226878	11386614	11942727	11978920	7.48769e+06	7.44557e+06	8716960	8568565	9093497	8850124	1.31	101.049	C4 H7 N O2	CPD-68
M55	CPD0-1264	suberate	alkane oxidation	159652	437728	1	148446	339972	337904	85776.6	87642.2	227304	369486	1	129811	217316	237248	513376	150192	133588	134222	202030	157750	335720	274455	1	221634	227056	199049	1	227016	224482	226335	99631.1	592216	2.75571	172.074	C8 H12 O4	CPD0-1264
M56	CPD-14494	uvaol	ursolate biosynthesis	129870	96404.9	107293	120388	113442	132272	1	102056	100588	1	91842.7	124358	1	91890.4	201637	196902	174009	176955	172822	224822	211143	192184	249623	223183	412947	271085	199509	189892	275728	292422	271584	263907	19.07	442.381	C30 H50 O2	CPD-14494
M57	CPD-14908	quercetagetin 7-<i>O</i>-glucoside	flavonol glucosylation I // eupatolitin 3-<i>O</i>-glucoside biosynthesis	1	1	1	1	1	1	1	1	1	1	1	69480	1	88018.5	1	1	1	1	1	79485.8	1	1	97313.8	116934	81950.2	1	1	1	92806.2	95450.5	1	87244	1.32	479.082	C21 H19 O13	CPD-14908
M58	CPD-14427	daphnetin	daphnin interconversion // daphnetin modification	498803	216980	444080	167334	184471	174565	93874.4	158845	431197	387076	234366	233967	342407	1	523147	524656	392417	535643	685752	526454	593158	625821	256671	255019	480305	626593	384335	534459	425388	450518	602889	577566	1.80065	178.03	C9 H6 O4	CPD-14427
M59	CPD-7980	(<i>S</i>)-(-)-citronellol	phosphate acquisition	85437.4	1	1	1	1	1	1	1	73950.5	1	89790.8	103026	83443.1	81250.6	1	1	127206	142398	103748	110725	1	121055	142255	1	1	1	144072	164885	154941	158989	1	142584	7.94	156.156	C10 H20 O	CPD-7980
M60	CPD-8747	(<i>Z,E</i>)-germacrene B	0	6619511	5462798	6.71669e+06	6.71959e+06	5078948	4948780	5036727	5.38041e+06	6.07356e+06	6.57568e+06	5.23776e+06	4891052	4.79738e+06	5183045	8633167	7916635	7168285	7.50262e+06	6.00643e+06	5722950	7.7974e+06	7132882	6004365	5982530	7098319	7.34671e+06	5885769	5809167	6.05188e+06	6.48816e+06	7.28898e+06	7408438	3.4	204.19	C15 H24	CPD-8747
M61	CPD-15073	(<i>E</i>)-6'-hydroxyferulate	superpathway of scopolin and esculin biosynthesis	219577	160458	191836	230389	177820	173813	157020	157175	215430	241726	217664	207321	196614	259937	320833	339706	332476	372633	324619	376763	342612	371986	1	1	615106	629651	283669	250567	286430	238320	351175	357574	3.38	209.041	C10 H9 O5	CPD-15073
M62	RIBOFLAVIN	riboflavin	flavin biosynthesis I (bacteria and plants)	128064	142553	121469	132784	129933	138525	117591	123096	197417	183038	269419	291684	245627	253245	332743	281085	153390	158235	140864	163683	165437	148917	238243	236018	256809	243963	267103	291817	482889	483591	292062	290972	5.8	375.131	C17 H19 N4 O6	RIBOFLAVIN
M63	CPD-8078	1-18:3-2-16:2-monogalactosyldiacylglycerol	triacylglycerol biosynthesis (Chlamydomonas) // galactolipid biosynthesis I // arachidonate biosynthesis I (6-desaturase, lower eukaryotes) // icosapentaenoate biosynthesis I (lower eukaryotes) // docosahexaenoate biosynthesis I (lower eukaryotes) // linoleate biosynthesis I (plants) // hydroxylated fatty acid biosynthesis (plants) // glycolipid desaturation // glycerolipid acyl chain desaturatio…	1.4072e+06	1.27712e+06	1.38427e+06	1.42533e+06	1.33808e+06	1.28683e+06	1.17337e+06	1.15723e+06	1.31971e+06	1.29865e+06	1.10322e+06	1.12975e+06	796346	867727	1.69963e+06	1.63855e+06	1.4086e+06	1.45623e+06	1651825	1.67965e+06	1447588	1.46016e+06	1.75766e+06	1685207	2068444	2.11493e+06	1.59258e+06	1590780	1.88904e+06	1.9285e+06	1.90926e+06	1.87623e+06	23.15	748.524	C43 H72 O10	CPD-8078
M64	CPD-7100	(2<i>S</i>)-2-isopropyl-3-oxosuccinate	L-leucine biosynthesis // superpathway of branched chain amino acid biosynthesis	278217	182240	277866	253886	179584	214676	157785	150028	237039	284719	167085	136828	200728	191543	235919	229914	299941	323874	253725	285112	324704	355784	273182	248848	388710	411916	257270	258133	232925	246322	261852	293788	1.34	172.037	C7 H8 O5	CPD-7100
M65	MANNOSE-1P	&alpha;-D-mannose 1-phosphate	VTC2 cycle // GDP-mannose biosynthesis // L-ascorbate biosynthesis I (L-galactose pathway)	958700	649823	940976	948898	500572	520925	648671	649128	676172	709819	747104	765188	681459	715244	951593	963506	828466	829421	761273	472863	652160	631593	789841	436409	1.21659e+06	1.22157e+06	512003	536915	554117	547793	945464	852815	1.5525	258.011	C6 H11 O9 P	MANNOSE-1P
M66	CPD-8804	(+)-sativene	0	6619511	5462798	6.71669e+06	6.71959e+06	5078948	4948780	5036727	5.38041e+06	6.07356e+06	6.57568e+06	5.23776e+06	4891052	4.79738e+06	5183045	8633167	7916635	7168285	7.50262e+06	6.00643e+06	5722950	7.7974e+06	7132882	6004365	5982530	7098319	7.34671e+06	5885769	5809167	6.05188e+06	6.48816e+06	7.28898e+06	7408438	3.4	204.19	C15 H24	CPD-8804
M67	CPD-12849	(1<i>E</i>,3<i>E</i>)-4-hydroxybuta-1,3-diene-1,2,4-tricarboxylate	0	408231	817386	299062	509956	511246	1.12842e+06	761814	999560	1.35598e+06	1.29022e+06	656069	986525	635938	622540	401566	1	310009	402392	476622	265100	509720	531902	1	819728	628481	759285	506649	170979	248414	431467	299726	565248	1.79	198.987	C7 H3 O7	CPD-12849
M68	CPD-9494	3,5-dihydroxyanisole	1,3,5-trimethoxybenzene biosynthesis	3.67005e+06	1	396043	396547	319996	2937399	2.8789e+06	329143	295158	3261863	173203	613799	760753	1	185915	582913	333205	329343	289331	2.285e+06	3498765	3.47701e+06	386749	412139	1	1	387227	372970	395190	410360	299263	333313	6.585	140.049	C7 H8 O3	CPD-9494
M69	COUMARYL-ALCOHOL	4-coumaryl alcohol	hinokiresinol biosynthesis // phenylpropanoid biosynthesis // epoxypseudoisoeugenol-2-methylbutanoate biosynthesis	607984	1.05514e+06	1.4699e+06	354066	823710	811185	312223	319111	432660	1.34387e+06	783864	797180	1.22316e+06	490449	499147	519960	1.40542e+06	1.43338e+06	1.55e+06	515110	495454	490599	1.26832e+06	1.26444e+06	606087	639540	2.01026e+06	678746	2345679	2319914	529442	538610	1.99375	150.07	C9 H10 O2	COUMARYL-ALCOHOL
M70	CPD-10296	pyropheophorbide <i>a</i>	chlorophyll <i>a</i> degradation I // chlorophyll <i>a</i> degradation III	284025	506203	310192	502647	166649	377079	468387	493868	215889	412054	523108	282887	260838	296655	1	1	87666.1	84505	528831	645377	629560	260939	116850	148717	460243	1.11901e+06	727912	85752.6	108019	112321	327314	76584.7	5.94933	533.267	C33 H33 N4 O3	CPD-10296
M71	CPD-9442	leachianone G	sophoraflavanone G biosynthesis	476363	156233	456377	471431	187254	135200	133053	160100	153628	159146	144211	162364	159319	170500	595776	587280	210319	202908	195202	211107	213831	182183	216119	587138	1.11613e+06	1152792	212080	748083	200767	726410	821325	810674	11.5275	355.121	C20 H19 O6	CPD-9442
M72	CPD-12910	episterone	phytosterol biosynthesis (plants)	166990	188448	179311	187077	137812	111466	181442	1	148853	1	186281	197377	156401	158760	244842	240107	305304	316202	203144	1	222127	225759	285725	305937	340331	346245	301784	320060	469276	427572	269847	272560	7.69	396.333	C28 H44 O	CPD-12910
M73	CPD-16891	1-deoxymannojirimycin	0	2939106	1.38141e+06	2.73669e+06	3.05524e+06	1.49281e+06	1473790	1.40859e+06	1.30431e+06	1.79507e+06	1.81386e+06	164973	185828	1453015	1.65996e+06	3160585	3186713	1.9686e+06	2.02874e+06	1.97366e+06	2.15647e+06	3.45075e+06	3423706	1.72134e+06	1.79468e+06	3.34662e+06	3434887	2.04839e+06	2.0777e+06	1.85164e+06	2.2536e+06	2252569	2.29994e+06	1.36	164.093	C6 H14 N O4	CPD-16891
M74	CPD-9481	hederagenin	saponin biosynthesis IV	317633	384772	208661	167929	218811	383557	261116	1	258902	1	319867	325949	266065	257123	1	649840	513446	495892	549040	682487	642088	668227	1	1	1	1	743011	1	1.09312e+06	1.17112e+06	1	647136	24.3865	471.352	C30 H47 O4	CPD-9481
M75	CPD-8001	calystegine A3	calystegine biosynthesis	286515	370123	1	1	281646	304938	338743	310138	305648	317621	347229	327046	365723	1	100986	426504	1	475589	370997	355794	353387	346876	490046	483666	1	1	528766	552338	828040	821838	543455	507183	1.31	160.1	C7 H14 N O3	CPD-8001
M76	EGTA	EGTA	0	635318	19859894	575847	589279	16388645	15409864	18768776	19292756	13875127	14214310	24067462	25042082	13949637	13649503	28415240	28301100	23363666	25530746	19707020	20754200	16695127	16231455	15283955	15496232	35204616	35240428	28399134	28796502	24340696	24305664	30305844	29939804	2.6375	376.107	C14 H20 N2 O10	EGTA
M77	4-HYDROXY-L-PROLINE	<i>trans</i>-4-hydroxy-L-proline	0	377482	356217	346505	371453	311636	332038	341714	331986	398942	379799	304269	324654	456053	474286	544553	546693	423597	413324	467738	483702	440350	425950	580495	596919	454245	448000	494336	468898	485141	531828	428478	452699	1.27	131.056	C5 H9 N O3	4-HYDROXY-L-PROLINE
M78	CPD-3642	D-valine	0	2.57146e+06	1.94463e+06	2.46339e+06	2.45249e+06	2.01095e+06	2.03871e+06	1.76292e+06	1.83069e+06	2.04147e+06	2.13254e+06	2654931	2.68578e+06	2.51579e+06	2.50373e+06	5027158	4.89261e+06	4279624	3.87224e+06	2.20985e+06	2.1878e+06	87858.3	2.5261e+06	3050465	3078852	3.58695e+06	3.67438e+06	3.12888e+06	3.01725e+06	3.51892e+06	3.58359e+06	4.38887e+06	4.13183e+06	1.28	117.08	C5 H11 N O2	CPD-3642
M79	CPD-7844	delphinidin 3-<i>O</i>-sophoroside	superpathway of anthocyanin biosynthesis (from delphinidin 3-<i>O</i>-glucoside) // anthocyanin biosynthesis	536976	471048	568132	530240	551435	544711	435568	454560	603547	677133	547085	554511	352966	379288	700776	703954	564907	577804	725517	748410	617579	616889	742156	753658	731018	702189	802755	799790	852510	904301	759402	750297	24.83	626.146	C27 H30 O17	CPD-7844
M80	CPD-248	2-formylaminobenzaldehyde	indole degradation to anthranil and anthranilate	209810	161503	184857	200259	188539	172077	152507	156226	177619	187768	153057	159867	112669	118026	198056	187086	179669	194653	183964	211282	165921	178811	193429	202784	240368	230165	196599	185522	233791	235049	199430	221036	6.33	149.048	C8 H7 N O2	CPD-248
M81	LIPOIC-ACID	(<i>R</i>)-lipoate	0	3.42499e+06	2651158	3.27765e+06	3348025	1.84375e+06	1.8567e+06	2.54354e+06	2.51753e+06	2.44586e+06	2.52687e+06	2.70074e+06	2.84643e+06	2.61229e+06	2.63257e+06	3.56047e+06	3.51443e+06	3049973	3.09915e+06	2.85484e+06	3046729	2.93757e+06	2.96974e+06	3182919	3166376	4744720	4.63378e+06	2.49484e+06	2.42932e+06	2.27234e+06	2.26829e+06	3.80107e+06	3775631	0.95	205.039	C8 H13 O2 S2	LIPOIC-ACID
M82	CPD0-1404	9-[6(RS)-8-diamino-5,6,7,8-tetradeoxy-&beta;-D-ribo-octofuranosyl]-9H-purin-6-amine	0	493202	549012	503486	452895	535027	516986	494048	505643	571619	584306	538697	536915	545934	627044	629055	628738	606601	620710	708670	773907	721615	730466	711033	704563	367708	365167	692191	723670	656014	699786	649009	646328	20.45	325.183	C13 H23 N7 O3	CPD0-1404
M83	S-TETRAHYDROCOLUMBAMINE	(<i>S</i>)-tetrahydrocolumbamine	noscapine biosynthesis // chelerythrine biosynthesis // berberine biosynthesis // palmatine biosynthesis	599422	116929	557477	561448	469092	462978	1	117604	195335	201581	111369	1	135797	155048	207698	191847	98046.3	107448	145509	81548.4	185896	185288	316825	315093	136752	326145	415049	426347	276818	276707	557488	592407	17.017	341.163	C20 H23 N O4	S-TETRAHYDROCOLUMBAMINE
M84	CPD-10205	4-hydroxy-5-methyl-2-methylene-3(2H)-furanone	furaneol and mesifurane biosynthesis	1.02826e+06	325169	1.09028e+06	186263	489052	1.06796e+06	1.25917e+06	518576	1.19594e+06	1.29417e+06	559027	461285	383481	637937	1.12873e+06	1.02574e+06	576348	695248	879602	1.40718e+06	1.46879e+06	860470	717729	745191	1.2187e+06	1.89759e+06	1.0369e+06	925015	1.71809e+06	1.69829e+06	591316	634164	12.3037	126.031	C6 H6 O3	CPD-10205
M85	CPD-1962	(+)-afzelechin	proanthocyanidins biosynthesis from flavanols // 2,3-<i>trans</i>-flavanols biosynthesis	2.25497e+06	1.84569e+06	3.13289e+06	3.19562e+06	2461500	1	1.00112e+06	1.32018e+06	1.49845e+06	369127	1.16343e+06	2.72087e+06	2.94995e+06	2204785	1.5386e+06	1.29691e+06	2.39271e+06	2.60951e+06	2105874	210404	957265	984955	1.45264e+06	1.45826e+06	1.82003e+06	1.71029e+06	1.16728e+06	1.25767e+06	1	1.77878e+06	1.35737e+06	1.35597e+06	1.3	274.087	C15 H14 O5	CPD-1962
M86	CPD1F-134	gibberellin A<sub>9</sub>	gibberellin inactivation III (epoxidation) // gibberellin inactivation II (methylation) // gibberellin inactivation I (2&beta;-hydroxylation) // gibberellin biosynthesis I (non C-3, non C-13 hydroxylation) // superpathway of gibberellin biosynthesis	563350	574824	526246	540508	576860	516727	500781	507293	591996	591057	553509	558728	446926	444612	669126	669722	605530	642733	724816	757363	690989	666310	747943	748914	657387	689644	695687	694898	750004	738781	727624	708392	18.3	315.162	C19 H23 O4	CPD1F-134
M87	CARBAMOYL-P	carbamoyl phosphate	UMP biosynthesis I // superpathway of pyrimidine ribonucleotides <i>de novo</i> biosynthesis // superpathway of pyrimidine deoxyribonucleotides <i>de novo</i> biosynthesis // L-citrulline degradation // L-arginine degradation V (arginine deiminase pathway) // Organic Nitrogen Assimilation // ornithine-citrulline shuttle // urea cycle // superpathway of L-citrulline metabolism // canavanine biosyn…	230715	238556	309370	180637	208078	268156	199634	216044	215569	154937	1	276728	323323	299745	298219	255950	260670	219797	366608	348195	332912	382547	307183	317763	289133	388944	1	229307	244234	264035	398482	245251	2.471	138.967	C H2 N O5 P	CARBAMOYL-P
M88	CPD-8191	(+)-marmesin	linear furanocoumarin biosynthesis	77670.3	109184	85847.6	150358	89690.6	98999.9	100495	86299	103367	138024	234332	1	128871	243157	197206	215147	229369	128338	203648	130206	121536	137040	160009	135733	195185	177868	150433	174911	247748	247854	178477	235197	1.74	246.089	C14 H14 O4	CPD-8191
M89	CPD-6442	methylsalicylate	methylsalicylate biosynthesis // volatile benzenoid biosynthesis I (ester formation) // phenylpropanoid volatiles glycoconjugation (tomato) // superpathway of methylsalicylate metabolism // methylsalicylate degradation	326037	356614	301342	300184	233201	249206	1	293831	272610	288589	702041	726508	800282	858366	665226	707374	592800	568725	165075	196298	296918	333400	319080	310137	457365	463196	240529	1	1	1	470651	472015	5.4575	152.049	C8 H8 O3	CPD-6442
M90	CPD-6181	&beta;-alanine betaine	&beta;-alanine betaine biosynthesis	557933630	520669344	1	1	1	487841152	489354912	508809632	1	546060990	1	1	1	1	626606910	175111872	581446080	1	1	449459744	626279170	621158910	514654016	1	563421950	580985790	1	526050496	1	1	582907070	587790850	3.41	131.096	C6 H13 N O2	CPD-6181
M91	CPD-8935	feruloylserotonin	hydroxycinnamic acid serotonin amides biosynthesis	1	470055	321080	1	371815	365833	429484	436045	399228	383011	90604.9	106154	87903.4	78901.4	1	1	457960	416454	503249	80698	475089	340010	107511	114729	1	1	130031	139249	472873	265750	205478	197438	3.26231	352.135	C20 H20 N2 O4	CPD-8935
M92	CPD-13907	dehydroascorbate (bicyclic form)	0	65911324	62939020	59974932	61875248	57620876	58438244	58242060	59983404	71520048	72030568	81642856	81426552	81378680	83390976	74854960	74824416	94220232	97548736	93611632	99361360	91291576	90178968	94319584	96306528	111664752	111680200	82916432	82767272	74517792	74675056	101044032	101009808	2.34	192.031	C6 H8 O7	CPD-13907
M93	CPD1F-86	gibberellin A<sub>17</sub>	gibberellin biosynthesis III (early C-13 hydroxylation) // superpathway of gibberellin biosynthesis	1	1	1	1	1	1	1	1	1	1	1	1	1	1	150459	151855	188870	180126	84777.2	94862.9	78804.3	1	90582.7	79033.6	316746	83966.7	1	142559	269904	292649	218851	218527	17.8187	375.153	C20 H23 O7	CPD1F-86
M94	CPDQT-35	2-[(7'-methylsulfanyl)heptyl]malate	alkane oxidation // aliphatic glucosinolate biosynthesis, side chain elongation cycle	2403790	1229314	2275873	2.38729e+06	1447494	196669	145474	143224	156259	1440981	1.26712e+06	1.30218e+06	1.22372e+06	1178124	1.83145e+06	2256828	2.23927e+06	241517	1637404	2.02778e+06	2.28074e+06	2.27436e+06	1.30316e+06	1	384100	394115	229156	2.66554e+06	301463	314068	262075	2.02338e+06	1.44032	276.098	C12 H20 O5 S	CPDQT-35
M95	S-N-METHYLCOCLAURINE	(<i>S</i>)-<i>N</i>-methylcoclaurine	(<i>S</i>)-reticuline biosynthesis I // bisbenzylisoquinoline alkaloid biosynthesis	620996	87050.8	572463	585477	507018	501010	76338.9	79994.8	224930	227609	1	1	149885	172053	222464	211903	122278	139161	96697.2	108274	1	1	327277	310499	174247	189203	425848	423199	255013	258572	157332	507272	10.3943	300.163	C18 H22 N O3	S-N-METHYLCOCLAURINE
M96	INDOLE-3-CARBOXALDEHYDE	indole-3-carboxaldehyde	indole glucosinolate activation (herbivore attack)	1.58289e+06	1.5203e+06	1.5106e+06	1.52336e+06	1263373	1.26916e+06	1.43044e+06	1.48346e+06	1408538	1.49246e+06	1.56973e+06	1.57422e+06	2.0111e+06	1.56753e+06	1885252	1.87719e+06	1.95623e+06	1.97178e+06	1521573	1.62958e+06	1.71898e+06	1.63637e+06	2.00712e+06	1.98829e+06	2113086	1	1.97461e+06	1.92346e+06	1.90662e+06	1.95737e+06	1.82786e+06	1.8763e+06	7.94	145.052	C9 H7 N O	INDOLE-3-CARBOXALDEHYDE
M97	NEUROSPORENE	<i>all-trans</i> neurosporene	neurosporene biosynthesis // <i>trans</i>-lycopene biosynthesis I // &beta;-carotene biosynthesis (engineered)	24319880	26389202	22185310	23758238	18292952	17973870	23652436	25320580	20464628	22358170	27251736	27945252	22983968	25332122	33222230	32976704	40441036	42719620	28162180	30643076	29529192	30402456	1.05744e+06	1.66746e+06	2.30809e+06	2.47423e+06	44267144	43959108	2.76014e+06	2.95577e+06	35842640	37473472	7.41938	538.443	C40 H58	NEUROSPORENE
M98	CPD0-1501	(2S,3R,6S)-3-fluoro-2,6-diaminopimelate	0	1	301107	305579	294470	209342	226051	278611	235784	331132	339264	626652	1	468097	1	433502	1	1	480218	434294	438610	473561	458463	1	1	694400	705449	1	416389	1	446154	702137	749887	1.42	208.085	C7 H13 F N2 O4	CPD0-1501
M99	CPD-12218	3-hydroxy-3-phenylpropanoate	benzoate biosynthesis II (CoA-independent, non-&beta;-oxidative)	312047	334768	243626	294621	127320	118883	265829	310224	166720	210232	180230	236085	221687	240434	395503	288510	311902	324847	211762	243492	1	216231	305240	296441	461826	442066	262822	256613	195525	183281	355631	366301	1.54742	165.058	C9 H9 O3	CPD-12218
M100	CPD-8240	&beta;-acoradiene	0	6619511	5462798	6.71669e+06	6.71959e+06	5078948	4948780	5036727	5.38041e+06	6.07356e+06	6.57568e+06	5.23776e+06	4891052	4.79738e+06	5183045	8633167	7916635	7168285	7.50262e+06	6.00643e+06	5722950	7.7974e+06	7132882	6004365	5982530	7098319	7.34671e+06	5885769	5809167	6.05188e+06	6.48816e+06	7.28898e+06	7408438	3.4	204.19	C15 H24	CPD-8240
M101	CPD-14753	quercetin 3,4'-<i>O</i>-diglucoside	quercetin glucoside biosynthesis (<i>Allium</i>) // flavonol glucosylation I // quercetin glucoside degradation (<i>Allium</i>)	536976	471048	568132	530240	551435	544711	435568	454560	603547	677133	547085	554511	352966	379288	700776	703954	564907	577804	725517	748410	617579	616889	742156	753658	731018	702189	802755	799790	852510	904301	759402	750297	24.83	626.146	C27 H30 O17	CPD-14753
M102	CPD-10207	(2E)-4-hydroxy-5-methyl-2-propylidene-3(2H)-furanone	0	907148	884185	840085	856606	728489	713754	832919	847485	1146119	1.00347e+06	1379282	1.52995e+06	1.40666e+06	1	1	1	1.21882e+06	1.31256e+06	1	1.02268e+06	849430	862220	1.07926e+06	1.05548e+06	939733	1	1.0678e+06	1.10778e+06	887307	1	868307	1.03844e+06	5.09538	154.068	C8 H10 O3	CPD-10207
M103	CPD-10329	&alpha;-L-fucopyranose	GDP-L-fucose biosynthesis II (from L-fucose)	363985	392626	349345	351685	223032	224134	1	1	287912	294960	1	456043	454502	482431	497089	1	402286	440834	469446	433299	489123	461439	497604	409183	888826	869883	382819	425179	563524	564982	554803	551455	3.53	164.067	C6 H12 O5	CPD-10329
M104	CPD-6744	D-<i>myo</i>-inositol (1,2,6) trisphosphate	phosphate acquisition // phytate degradation I	492644	455328	476592	499436	275839	274281	420559	428665	396892	399714	515476	531978	452066	474227	669532	666177	530360	561915	515228	589718	487274	511113	591798	617218	807812	819498	440707	462009	479612	436225	754126	739024	1.02	413.917	C6 H9 O15 P3	CPD-6744
M105	CPD-261	(4<i>S</i>)-perillyl alcohol	phosphate acquisition // perillyl aldehyde biosynthesis	137328	101117	137818	196160	209345	167321	92066.7	101952	151467	163116	88843.1	154253	222288	243816	146384	117610	152716	130999	174464	202703	181936	310562	200302	185874	136862	256374	139466	164880	164489	242926	192871	181549	1.59	152.121	C10 H16 O	CPD-261
M106	CPD-12506	O(2),1,7,9-tetramethylurate	caffeine degradation II	1	1.36774e+06	1.30971e+06	1.40194e+06	819984	819433	1.24539e+06	1.2666e+06	717927	740398	2.21721e+06	2.26444e+06	1	2.00752e+06	2.44438e+06	2.51427e+06	733782	765104	1.14091e+06	1.17e+06	1.12474e+06	1.10445e+06	1.23315e+06	1.25945e+06	1	688993	1	1.29016e+06	1.05132e+06	1059206	1	1.0448e+06	5.61	224.094	C9 H12 N4 O3	CPD-12506
M107	CPD-709	(5&alpha;)-campestan-3-one	brassinosteroid biosynthesis I // brassinosteroid biosynthesis III // brassinosteroid biosynthesis II // superpathway of C28 brassinosteroid biosynthesis	261924	337347	260770	268486	304512	273303	307583	337184	276821	257857	347516	350613	368034	407190	373083	371223	386515	372292	371533	390522	326249	323809	431278	427475	390806	382481	378320	371546	424322	425707	428735	457264	22.16	400.377	C28 H48 O	CPD-709
M108	CPD-12505	1,3,7,9-tetramethylurate	caffeine degradation II	1	1.36774e+06	1.30971e+06	1.40194e+06	819984	819433	1.24539e+06	1.2666e+06	717927	740398	2.21721e+06	2.26444e+06	1	2.00752e+06	2.44438e+06	2.51427e+06	733782	765104	1.14091e+06	1.17e+06	1.12474e+06	1.10445e+06	1.23315e+06	1.25945e+06	1	688993	1	1.29016e+06	1.05132e+06	1059206	1	1.0448e+06	5.61	224.094	C9 H12 N4 O3	CPD-12505
M109	CPD-4243	sarpagine	ajmaline and sarpagine biosynthesis	89560.8	1	1	1	1	1	1	1	1	1	1	1	1	1	165082	157005	84240.8	102356	85188.4	95973.8	101005	96274.5	108622	103999	137017	143410	1	77538.8	203442	164801	1	101455	3.58235	310.168	C19 H22 N2 O2	CPD-4243
M110	CPD-10893	quercetin 3, 4', 7-trisulfate	flavonol glucosylation I // quercetin sulfate biosynthesis // superpathway of flavones and derivatives biosynthesis	755370	585944	726644	772036	818075	737708	549720	549659	761381	759372	534227	563441	419497	445422	937478	926960	826536	888574	977334	1.03191e+06	690918	696623	916107	928452	1.27627e+06	1.24384e+06	971753	972681	1070294	1.10343e+06	1.07625e+06	1.05166e+06	20.9	538.891	C15 H7 O16 S3	CPD-10893
M111	CPDQT-419	8-(methylsulfanyl)octyl-desulfoglucosinolate	glucosinolate biosynthesis from hexahomomethionine	371980	272845	331332	324972	295104	315384	278631	271379	490765	458150	256952	256352	193908	209901	564418	538629	574453	583112	522614	513311	868769	876417	445330	446955	400362	381966	415819	480312	588294	549246	458749	491549	3.39	397.164	C16 H31 N O6 S2	CPDQT-419
M112	GDP-4-DEHYDRO-6-DEOXY-D-MANNOSE	GDP-4-dehydro-&alpha;-D-rhamnose	GDP-L-fucose biosynthesis I (from GDP-D-mannose)	176997	147117	164500	167130	189518	187589	142350	141615	197454	196793	116635	110147	77696.8	103582	232489	225374	192234	194031	236780	228778	170021	158937	237537	208891	288902	285387	229177	250339	248930	266511	239247	243732	21.33	585.052	C16 H21 N5 O15 P2	GDP-4-DEHYDRO-6-DEOXY-D-MANNOSE
M113	CAFFEOYLQUINATE	<i>trans</i>-5-O-caffeoyl-D-quinate	chlorogenic acid biosynthesis II // chlorogenic acid biosynthesis I // phenylpropanoid biosynthesis // caffeoylglucarate biosynthesis	641440	890073	550183	595267	508535	515040	833402	866487	494877	482790	1.29955e+06	1.36361e+06	1.03592e+06	1.0884e+06	1103264	1.13505e+06	769302	808149	736771	1	683761	684975	832851	839680	1.09091e+06	1.10803e+06	1	1	549928	519677	1.26719e+06	1306020	3.55	353.091	C16 H17 O9	CAFFEOYLQUINATE
M114	3-2-METHYLTHIOETHYLMALIC-ACID	3-[(2'-methylsulfanyl)ethyl]malate	L-homomethionine biosynthesis	102955	79579.8	92019.9	1	1	1	78709.4	75585	1	75063.9	83751.3	1	1	1	114686	103980	104798	114807	97310.3	97024	95072.6	83169.7	92977.9	101788	122068	115493	85140.1	1	91120.9	1	113637	89254.1	2.46913	206.018	C7 H10 O5 S	3-2-METHYLTHIOETHYLMALIC-ACID
M115	CPD-14902	porifersta-7,25(27)-dienol	sphingolipid biosynthesis (plants) // 7-dehydroporiferasterol biosynthesis	1.64163e+06	1.64019e+06	1.56403e+06	1.61189e+06	1666595	1.60426e+06	1.47147e+06	1.53091e+06	1.63328e+06	1.5633e+06	1396879	1.39777e+06	942700	1.10412e+06	2.12702e+06	2.01415e+06	1.82706e+06	1.84444e+06	2.11081e+06	2.12524e+06	1.99687e+06	2.02553e+06	2.27643e+06	2234319	1	1	2.00861e+06	1.99842e+06	2.4657e+06	2.51364e+06	2326457	2.32452e+06	27.18	412.374	C29 H48 O	CPD-14902
M116	CPD-16610	<i>ent</i>-sandaracopimaradien-3&beta;-ol	oryzalexin D and E biosynthesis	111288	1	106733	114732	1	301858	1	1	85700.2	291414	1	315107	1	1	138458	147956	279866	276936	130941	143291	113188	111212	94081.1	95891.7	160425	166783	109453	104107	101081	108454	158419	154124	4.18	288.243	C20 H32 O	CPD-16610
M117	CPD-4406	glyceollin II	glyceollin biosynthesis // superpathway of pterocarpan biosynthesis (via daidzein)	114840	1.02829e+06	103643	104180	128162	96521.4	163624	162528	165158	1	1	1	187613	2.99414e+06	2.45353e+06	2.28974e+06	302204	255116	549203	685577	1.03165e+06	176424	1.14061e+06	1.14825e+06	366649	352027	79940.4	924648	330758	1	346946	85185.4	6.34786	338.119	C20 H18 O5	CPD-4406
M118	CPD-7610	soyasapogenol B	saponin biosynthesis IV // soybean saponin I biosynthesis	203180	2133797	2.16536e+06	2197906	2.28314e+06	172634	1.89486e+06	1.43429e+06	2.26336e+06	203994	212511	457688	303194	205134	249201	241576	254368	260634	181571	2.27026e+06	242990	2.95789e+06	260264	254015	1	1	268672	2.05043e+06	257309	243272	261586	243796	13.348	458.371	C30 H50 O3	CPD-7610
M119	CPD-9905	3&beta;-hydroxy-9&beta;-pimara-7,15-diene-19,6&beta;-olide	momilactone A biosynthesis	498624	350601	437700	463130	249667	103576	311079	313331	218791	209705	338620	106317	256364	274953	125131	127897	669510	700566	124680	136391	127293	124562	130709	130423	165643	1254242	609551	599823	141396	143269	149925	150864	12.3575	316.206	C20 H28 O3	CPD-9905
M120	8-HYDROXYQUINOLINE	8-hydroxyquinoline	0	1.58289e+06	1.5203e+06	1.5106e+06	1.52336e+06	1263373	1.26916e+06	1.43044e+06	1.48346e+06	1408538	1.49246e+06	1.56973e+06	1.57422e+06	2.0111e+06	1.56753e+06	1885252	1.87719e+06	1.95623e+06	1.97178e+06	1521573	1.62958e+06	1.71898e+06	1.63637e+06	2.00712e+06	1.98829e+06	2113086	1	1.97461e+06	1.92346e+06	1.90662e+06	1.95737e+06	1.82786e+06	1.8763e+06	7.94	145.052	C9 H7 N O	8-HYDROXYQUINOLINE
M121	CPD-236	gibberellin A<sub>29</sub>	gibberellin inactivation I (2&beta;-hydroxylation)	281179	286002	255804	279551	174260	151168	227556	236376	303973	332927	393342	236905	361264	310993	340435	315971	427913	460170	417071	485923	390188	264707	445725	468980	489674	458854	452412	404105	470517	463738	451690	447356	1.3	347.145	C19 H23 O6	CPD-236
M122	CPD-8674	1-<i>O</i>-(4-coumaroyl)-&beta;-D-glucose	lampranthin biosynthesis // ternatin C3 biosynthesis // acylated cyanidin galactoside biosynthesis // 2-<i>O</i>-acetyl-3-<i>O</i>-<i>trans</i>-coutarate biosynthesis // amaranthin biosynthesis // superpathway of betalain biosynthesis	346117	487492	307247	289804	604411	614681	449623	452754	648614	635173	369101	382599	303598	308539	423887	450874	727239	774825	847535	831067	1.53354e+06	1.54296e+06	821792	804338	374423	379698	1.06252e+06	1.08871e+06	1.66167e+06	1.61451e+06	583597	595522	3.37	326.1	C15 H18 O8	CPD-8674
M123	CPD-8081	1-18:3-2-18:3-digalactosyldiacylglycerol	glycolipid desaturation // galactolipid biosynthesis I // arachidonate biosynthesis I (6-desaturase, lower eukaryotes) // icosapentaenoate biosynthesis I (lower eukaryotes) // docosahexaenoate biosynthesis I (lower eukaryotes) // linoleate biosynthesis I (plants) // hydroxylated fatty acid biosynthesis (plants)	485191	503562	478887	471314	309669	281064	447999	469244	431237	424265	432390	447718	594601	630796	677128	648470	524362	545621	563631	582792	486204	480036	673591	655420	939006	925242	640979	654993	598173	595236	771401	742445	24.15	936.596	C51 H84 O15	CPD-8081
M124	CPDQT-5	(+)-hydantocidin	0	643709	251039	626940	634670	407302	413127	238951	238258	380162	386320	206606	252024	344524	361410	415689	139549	434864	448214	365892	377569	690425	699232	98033.5	316581	693927	641982	516214	524588	163387	376899	446646	67737.8	1.25	218.059	C7 H10 N2 O6	CPDQT-5
M125	6-METHOXYMELLEIN	6-methoxymellein	6-methoxymellein biosynthesis	284232	234634	280643	298101	340038	162294	273935	396970	183285	357818	615450	607596	552542	579743	407086	425699	544627	467373	383766	417775	365869	360724	594848	589384	616587	600259	704000	686468	874223	848227	627016	606219	4.68625	208.072	C11 H12 O4	6-METHOXYMELLEIN
M126	AMINO-HYDROXYMETHYL-METHYL-PYR-P	4-amino-2-methyl-5-(phosphooxymethyl)pyrimidine	4-amino-2-methyl-5-diphosphomethylpyrimidine biosynthesis // superpathway of thiamine diphosphate biosynthesis III (eukaryotes) // hydroxymethylpyrimidine salvage	895851	847796	784680	793811	794493	821139	805342	795554	976103	983174	1.10283e+06	1.13423e+06	1.09714e+06	1.09976e+06	1.63028e+06	979740	1.27368e+06	1308543	1.32584e+06	1.404e+06	1.30352e+06	1253633	1.28377e+06	1.93228e+06	1.53139e+06	1.54932e+06	1.10702e+06	1.12496e+06	1.01337e+06	1.00443e+06	1.33429e+06	1352118	2.33	217.025	C6 H8 N3 O4 P	AMINO-HYDROXYMETHYL-METHYL-PYR-P
M127	CPD-8007	kaempferol 7-<i>O</i>-glucoside	kaempferol glycoside biosynthesis (Arabidopsis) // superpathway of flavones and derivatives biosynthesis // superpathway of flavones and derivatives biosynthesis // flavonol glucosylation I	1	1	1	1	1	1	1	1	1	1	1	1	1	1	1	1	1	1	1	1	1	1	101498	1	1	1	1	83868.1	95535.6	102998	79965.8	86656.6	19.23	447.084	C21 H19 O11	CPD-8007
M128	GERANYLGERANYL-PP	geranylgeranyl diphosphate	geranylgeranyl diphosphate biosynthesis // superpathway of geranylgeranyl diphosphate biosynthesis II (via MEP) // superpathway of geranylgeranyldiphosphate biosynthesis I (via mevalonate) // <i>cis</i>-abienol biosynthesis // labdane-type diterpenes biosynthesis // phytyl diphosphate biosynthesis // superpathway of phylloquinol biosynthesis // polyisoprenoid biosynthesis // cembratrienediol bios…	474644	459005	415640	452895	340918	310596	405582	386580	318865	318495	441491	479482	345732	368464	150981	149075	573932	282434	522346	195709	499699	526459	228828	251452	278689	277653	290938	626019	650611	644984	314073	306627	1.42937	447.168	C20 H33 O7 P2	GERANYLGERANYL-PP
M129	CPD-9877	(-)-curcuquinone	heliannuol and heliespirone biosynthesis	181686	279689	164330	181904	185104	191716	245384	224936	305196	290790	245983	252580	252238	268772	255616	276224	479400	487526	311953	329447	256329	243404	482281	482707	529853	1	431123	1	622504	666931	403466	410382	1.23	232.146	C15 H20 O2	CPD-9877
M130	LYS	L-lysine	L-lysine biosynthesis VI // superpathway of L-lysine, L-threonine and L-methionine biosynthesis II // lysine degradation II // lysine degradation III // L-asparagine degradation II // dimethylsulfoniopropanoate biosynthesis I (Wollastonia) // Organic Nitrogen Assimilation // &gamma;-glutamyl cycle // L-homomethionine biosynthesis // aliphatic glucosinolate biosynthesis, side chain elongation cycl…	331783	322591	291118	329520	247608	313469	287332	301373	402439	395450	331360	370040	370534	393312	454165	462603	431898	415923	371080	334535	325760	339731	485737	495004	439142	1	401705	653614	1.48764e+06	847986	692569	690808	1.59097	147.116	C6 H15 N2 O2	LYS
M131	CPD-14499	erythrodiol	ginsenosides biosynthesis // oleanolate biosynthesis	129870	96404.9	107293	120388	113442	132272	1	102056	100588	1	91842.7	124358	1	91890.4	201637	196902	174009	176955	172822	224822	211143	192184	249623	223183	412947	271085	199509	189892	275728	292422	271584	263907	19.07	442.381	C30 H50 O2	CPD-14499
M132	CPD-4944	(+)-isomenthol	menthol biosynthesis // phosphate acquisition	85437.4	1	1	1	1	1	1	1	73950.5	1	89790.8	103026	83443.1	81250.6	1	1	127206	142398	103748	110725	1	121055	142255	1	1	1	144072	164885	154941	158989	1	142584	7.94	156.156	C10 H20 O	CPD-4944
M133	CPD-9621	robustaquinone G	robustaquinone biosynthesis // cuticular wax biosynthesis	100521	119204	85473.6	85181.6	71998.4	93374.2	83571.9	86416.2	96445	81848.6	113931	127273	111676	118241	141060	146717	151932	157613	129109	145287	155882	152947	173984	181876	224863	200347	173373	195384	199911	184285	171655	149340	7.94	358.073	C18 H14 O8	CPD-9621
M134	CPD-5804	p-aminobenzoate-&beta;-D-glucopyranosyl ester	tetrahydrofolate biosynthesis II	1.77048e+06	738816	196969	857003	163411	1.04076e+06	926612	701442	574649	1.0624e+06	859033	675967	555037	635863	1.49989e+06	1.66355e+06	1.46515e+06	1.52599e+06	990462	285013	543973	511105	313355	263667	2695187	2689592	1	1	361395	395220	1.85842e+06	1.75332e+06	1.83267	299.106	C13 H17 N O7	CPD-5804
M135	CPD-7968	bixin aldehyde	carotenoid cleavage // ceramide degradation // bixin biosynthesis	1.53727e+06	1.47614e+06	1.4464e+06	1.49239e+06	1	1	1.37432e+06	1.41123e+06	289024	304870	1.60337e+06	212625	350926	380093	1.90562e+06	1.8565e+06	823920	870903	274130	1.66509e+06	1	1	922757	893379	2.03734e+06	300418	1.83387e+06	1.87912e+06	862022	1	1	321971	14.245	348.208	C24 H28 O2	CPD-7968
M136	CPD-11578	3-(indol-3-yl)acrylate	0	221399	108990	200464	1	176487	169848	267601	266036	170468	192870	352607	348110	258669	1	145570	1	279933	1	247912	251978	278090	253146	127690	125580	485303	495324	147038	253681	215772	243406	152854	363704	3.795	186.054	C11 H8 N O2	CPD-11578
M137	CPD0-1762	1,2-dioctanoyl-1,2,3-butanetriol	0	780489	841346	808352	822803	825612	743500	671855	706908	837586	744326	860169	869773	874950	862249	1.01676e+06	1.001e+06	979578	1.04198e+06	1.06135e+06	1.09804e+06	844868	1.07195e+06	1.04132e+06	1.01054e+06	1	1.20373e+06	1.11304e+06	1.0975e+06	1.09265e+06	1141409	1.13776e+06	1.13304e+06	19.27	358.275	C20 H38 O5	CPD0-1762
M138	CPD-3709	guanosine 2',3'-cyclic monophosphate	0	1	1	1	1	1	1	1	1	1	1	1	1	1	143967	115566	1	1	1	134955	180267	141783	145400	1	246951	1	1	1	207976	1	1	259565	342492	1.91	344.049	C10 H11 N5 O7 P	CPD-3709
M139	CPD-6645	2,3-dehydrokievitone	kievitone biosynthesis // superpathway of isoflavonoids (via naringenin)	1.6733e+06	1.27503e+06	1.63838e+06	1.59995e+06	939950	940202	1.17778e+06	1.23088e+06	1.15351e+06	1.13737e+06	1.42858e+06	1.43801e+06	1.17513e+06	1.23827e+06	1.72839e+06	1.70906e+06	1.39115e+06	1.58147e+06	1.28907e+06	1387657	1300700	1.33096e+06	1.31994e+06	1.3454e+06	2.6126e+06	2.5209e+06	1.53834e+06	1.52637e+06	1	1.46075e+06	2.00788e+06	1.9427e+06	1.26	353.107	C20 H17 O6	CPD-6645
M140	CPD-9577	(indol-3-yl)acetyl-L-valine	indole-3-acetate inactivation VIII // superpathway of indole-3-acetate conjugate biosynthesis // indole-3-acetate inactivation V	220409	261053	1	686825	186305	182424	645009	250701	193027	697083	750209	251163	702971	248481	278976	269745	860589	347866	270064	747398	784555	264451	306060	897905	340272	336632	346058	313930	384278	397430	817737	284738	7.71	273.121	C15 H17 N2 O3	CPD-9577
M141	CPD-4721	solavetivone	sesquiterpenoid phytoalexins biosynthesis	1.03995e+06	1.47109e+06	973352	1.02964e+06	919099	952839	483545	1.3336e+06	1.11457e+06	1.10253e+06	492763	1.33095e+06	1.4935e+06	1.41239e+06	625062	635369	1.65407e+06	1.68284e+06	1399547	613158	1.05318e+06	394599	1.82137e+06	697205	1.19864e+06	1.21577e+06	1.596e+06	1.55296e+06	2.04075e+06	2.0585e+06	877649	866770	1.43531	218.169	C15 H22 O	CPD-4721
M142	CPD-14594	linustatin	glucosinolate activation // linustatin bioactivation	169644	96850.8	119851	136655	1	1	1	92682.4	136819	1	1	96964.4	93521.9	91220.3	192853	181841	119284	140389	150447	122125	190547	196124	101389	119532	1	1	113648	148541	258641	243293	134453	169217	3.4	409.158	C16 H27 N O11	CPD-14594
M143	CPD-12751	13-epi manoyl oxide	labdane-type diterpenes biosynthesis	221613	105665	203035	216000	91717.9	80420.7	103852	108622	1	114706	181254	178090	140082	158798	1	328543	409396	419253	154300	163299	1	134530	1	203980	126826	123693	220290	128746	207591	393138	385122	481233	21.6018	290.253	C20 H34 O	CPD-12751
M144	CPD-12208	4-coumaroyl-diketide	phenylphenalenone biosynthesis	1.95909e+06	1.69861e+06	1.92715e+06	1.92796e+06	1.59796e+06	1.57457e+06	1.57494e+06	1688288	1.92416e+06	1.88542e+06	1.86422e+06	1.88277e+06	1927984	2.04337e+06	2.2774e+06	2227657	1.89143e+06	1934928	1.88366e+06	1.90935e+06	1.87035e+06	1.82107e+06	1.80231e+06	1.81071e+06	867972	2.36929e+06	1.59691e+06	1.58363e+06	1	1	1.97188e+06	1988943	3.58	205.052	C11 H9 O4	CPD-12208
M145	CPD-12850	4&alpha;,14&alpha;-dimethyl-9&beta;,19-cyclo-5&alpha;-cholest-24-en-3&beta;-ol	plant sterol biosynthesis II	1.64163e+06	1.64019e+06	1.56403e+06	1.61189e+06	1666595	1.60426e+06	1.47147e+06	1.53091e+06	1.63328e+06	1.5633e+06	1396879	1.39777e+06	942700	1.10412e+06	2.12702e+06	2.01415e+06	1.82706e+06	1.84444e+06	2.11081e+06	2.12524e+06	1.99687e+06	2.02553e+06	2.27643e+06	2234319	1	1	2.00861e+06	1.99842e+06	2.4657e+06	2.51364e+06	2326457	2.32452e+06	27.18	412.374	C29 H48 O	CPD-12850
M146	CPD-7388	<i>p</i>-mercuribenzoate	0	2.7322e+06	2.74623e+06	2.75056e+06	2606287	3.12215e+06	3.08346e+06	2618116	2551103	2.91811e+06	2999197	3.20769e+06	3254056	3.2006e+06	3.17509e+06	3.37313e+06	3.31808e+06	3113057	3.21713e+06	3.11177e+06	3.53638e+06	2.98237e+06	2.86885e+06	3.52394e+06	3.38064e+06	3470146	3.53917e+06	3233964	2.72712e+06	2.9506e+06	2939797	3.34293e+06	3408011	1.8	315.987	C7 H4 Hg O2	CPD-7388
M147	FRU1P	&beta;-D-fructofuranose 1-phosphate	0	958700	649823	940976	948898	500572	520925	648671	649128	676172	709819	747104	765188	681459	715244	951593	963506	828466	829421	761273	472863	652160	631593	789841	436409	1.21659e+06	1.22157e+06	512003	536915	554117	547793	945464	852815	1.5525	258.011	C6 H11 O9 P	FRU1P
M148	CPD0-1524	&alpha;-oxo-1-carboxy-4-tetrahydrothiopyranpropanoate S-oxide	0	264666	1	1	1	1	1	1	1	1	1	1	1	1	1	283830	300620	1	1	1	161068	141273	160946	1	1	218184	214487	1	1	1	1	195612	207079	4.59	246.012	C9 H10 O6 S	CPD0-1524
M149	CPD-11684	quercetin 3'-O-glucoside	0	1	1	1	1	1	1	1	1	1	1	1	1	1	1	120266	1	103573	1	1	100333	142546	1	1	113182	161344	147260	1	1	1	115471	1	144225	1.32	463.088	C21 H19 O12	CPD-11684
M150	CPD-16621	maniladiol	avenacin A-1 biosynthesis // superpathway of avenacin A biosynthesis	129870	96404.9	107293	120388	113442	132272	1	102056	100588	1	91842.7	124358	1	91890.4	201637	196902	174009	176955	172822	224822	211143	192184	249623	223183	412947	271085	199509	189892	275728	292422	271584	263907	19.07	442.381	C30 H50 O2	CPD-16621
M151	CPD-18132	2-hydroxy-3-[(1E)-3-oxoprop-1-en-1-yl]-2H-pyran-6-carboxylate	arabidopyrone biosynthesis	1	429425	1	1	459530	465172	362483	389550	1	476866	419970	404113	340866	326496	103118	618431	539175	514968	525994	94943.4	130501	131660	106536	105224	737104	746158	634259	1	546709	1	96665.7	106899	1.56385	195.023	C9 H7 O5	CPD-18132
M152	DETHIOBIOTIN	dethiobiotin	biotin biosynthesis from 8-amino-7-oxononanoate I	137039	280984	150470	133315	221465	258632	236399	241629	221520	195664	268722	281890	227052	250157	207488	207489	425503	363136	228513	265859	256945	227543	289813	278160	420291	494552	449975	483453	1.03108e+06	1.03612e+06	306563	330940	1.60875	213.127	C10 H17 N2 O3	DETHIOBIOTIN
M153	CPD-4607	benzyladenine-7-<i>N</i>-glucoside	cytokinins 7-<i>N</i>-glucoside biosynthesis	205845	302710	171734	185275	204585	217480	309972	273207	297032	309200	410748	414275	411716	375698	277813	286699	395968	454246	295004	304481	296757	649796	1.06239e+06	1.0929e+06	172635	177323	407445	428172	490507	532274	736474	209326	1.65188	387.157	C18 H21 N5 O5	CPD-4607
M154	CPD-8692	abieta-7,13-dien-18,18-diol	phosphate acquisition // abietic acid biosynthesis // superpathway of diterpene resin acids biosynthesis	124367	1	262016	2.21124e+06	2.41923e+06	89125.6	2.14074e+06	2252717	2.58416e+06	1	1	2.17896e+06	2.64437e+06	2.70766e+06	99246.1	95891.7	93513.7	203178	2.98593e+06	65344.9	3.17422e+06	1015667	1	1	83659.4	280068	3.24916e+06	3.24756e+06	1	1	127683	85744.9	22.082	304.24	C20 H32 O2	CPD-8692
M155	CPD0-1326	p-(bromoacetamido)phenyl uridyl pyrophosphate	0	351928	213159	315167	326237	324501	363818	200352	232735	313534	354326	172767	197196	133859	146937	468118	13611397	12295900	378601	14564771	15100055	310805	257539	13836620	13312282	18467430	18397036	15153383	15037901	16054040	16046312	15397331	508969	21.2322	612.952	C17 H18 Br N3 O13 P2	CPD0-1326
M156	CPD-19447	11-hydroxyvittatine	<i>Amaryllidacea</i> alkaloids biosynthesis	490440	397780	511645	470590	455038	455543	359542	373145	278193	285962	696091	712439	654056	712119	557230	563553	286082	314467	569792	647511	522977	521634	613935	627771	1.34988e+06	1360451	958474	1.13665e+06	741665	772256	1.07047e+06	1.04047e+06	1.76	287.122	C16 H17 N O4	CPD-19447
M157	CPD-8166	1-18:2-2-18:3-monogalactosyldiacylglycerol	triacylglycerol biosynthesis (Chlamydomonas) // galactolipid biosynthesis I // arachidonate biosynthesis I (6-desaturase, lower eukaryotes) // icosapentaenoate biosynthesis I (lower eukaryotes) // docosahexaenoate biosynthesis I (lower eukaryotes) // linoleate biosynthesis I (plants) // hydroxylated fatty acid biosynthesis (plants) // glycolipid desaturation	374476	277621	1	369474	336347	312309	265027	266258	353712	343072	256469	1	197708	228721	457500	423339	390296	399024	453246	469200	418542	375811	582538	484170	617619	612334	460313	439439	537171	539042	544618	549780	18.13	776.54	C45 H76 O10	CPD-8166
M158	CPD-20023	3,5-di-<i>C</i>-glucosyl-2,4,4',6-tetrahydroxydibenzoylmethane	flavonoid di-C-glucosylation	988503	671311	898370	939647	779904	769385	608908	625524	1.23691e+06	1.21741e+06	3.38458e+06	3.41228e+06	4390404	4.48383e+06	2.63283e+06	2.6048e+06	331240	334230	496297	584920	556269	555809	901221	976686	2816064	2.79436e+06	843589	822263	1	405584	960787	963044	7.75	611.172	C27 H31 O16	CPD-20023
M159	PRO	L-proline	L-asparagine degradation II // dimethylsulfoniopropanoate biosynthesis I (Wollastonia) // Organic Nitrogen Assimilation // &gamma;-glutamyl cycle // L-homomethionine biosynthesis // aliphatic glucosinolate biosynthesis, side chain elongation cycle // L-<i>N<sup>&delta;</sup></i>-acetylornithine biosynthesis // L-citrulline biosynthesis // superpathway of L-citrulline metabolism // L-proline degra…	3216547	2.81002e+06	3.0284e+06	3201265	5.34831e+06	5435616	2805144	2.65631e+06	3.54914e+06	3722105	2.70698e+06	2.71832e+06	3.5687e+06	3.80607e+06	6631264	6612968	3002508	2.9658e+06	3.28777e+06	3.28029e+06	4081088	3969720	5118574	5282745	7965314	7.98981e+06	11720365	11424090	2903326	2.97557e+06	4081017	4.11623e+06	1.29	115.065	C5 H9 N O2	PRO
M160	MAL	(<i>S</i>)-malate	crotonyl-CoA/ethylmalonyl-CoA/hydroxybutyryl-CoA cycle (engineered) // glycolate and glyoxylate degradation II // phaselate biosynthesis // C4 photosynthetic carbon assimilation cycle, NAD-ME type // reductive TCA cycle I // glyoxylate cycle // superpathway of glyoxylate cycle and fatty acid degradation // TCA cycle II (plants and fungi) // superpathway of cytosolic glycolysis (plants), pyruvate …	1	221375	1	1	1	1	201933	1	272133	367893	241740	213600	1	278548	1	1	276790	290900	378293	344417	414820	315134	340057	369743	284035	261677	319008	331660	1	263004	162532	169151	2.07	132.006	C4 H4 O5	MAL
M161	CPD-8186	umbelliferone	coumarins biosynthesis (engineered) // umbelliferone biosynthesis // superpathway of scopolin and esculin biosynthesis // simplecoumarins biosynthesis // linear furanocoumarin biosynthesis	3.54984e+06	3314384	3.18382e+06	3.36918e+06	2.92288e+06	2.86123e+06	3.08832e+06	3.17792e+06	3.08686e+06	3.1897e+06	6972787	7173401	7867314	8150328	6.64996e+06	6705689	1.37708e+06	1.38436e+06	2.15401e+06	2214806	3.41245e+06	3.38359e+06	3.36864e+06	3464596	1.64449e+06	1.62504e+06	2860291	2.8383e+06	1.60278e+06	1.57702e+06	1067336	1.11572e+06	6.15	162.035	C9 H6 O3	CPD-8186
M162	UDP-L-RHAMNOSE	UDP-&beta;-L-rhamnose	UDP-&beta;-L-rhamnose biosynthesis // eupatolitin 3-<i>O</i>-glucoside biosynthesis // kaempferide triglycoside biosynthesis // violdelphin biosynthesis // vitexin and derivatives biosynthesis // kaempferol glycoside biosynthesis (Arabidopsis) // soybean saponin I biosynthesis // isovitexin glycosides biosynthesis // luteolin glycosides biosynthesis // apigenin glycosides biosynthesis // querceti…	91797.9	1	94379.7	1	102750	92942.4	1	1	112162	100482	1	1	1	1	127723	125767	105667	105816	103707	124049	1	1	118405	123048	163369	156420	140107	137765	147036	148365	137420	132220	21.41	548.049	C15 H22 N2 O16 P2	UDP-L-RHAMNOSE
M163	CPD-13929	(13<i>E</i>)-labda-7,13-dien-15-ol	0	221613	105665	203035	216000	91717.9	80420.7	103852	108622	1	114706	181254	178090	140082	158798	1	328543	409396	419253	154300	163299	1	134530	1	203980	126826	123693	220290	128746	207591	393138	385122	481233	21.6018	290.253	C20 H34 O	CPD-13929
M164	CPD-5881	(6R)-4a-hydroxy-tetrahydrobiopterin	betalamic acid biosynthesis // superpathway of betalain biosynthesis // rosmarinic acid biosynthesis II // superpathway of rosmarinic acid biosynthesis // serotonin and melatonin biosynthesis // (<i>S</i>)-reticuline biosynthesis I	8445702	4.50126e+06	8.1511e+06	8354826	2301212	2272871	4.28547e+06	4.22973e+06	2.8496e+06	2.8249e+06	5.15637e+06	5419773	3.8774e+06	3.87262e+06	10049032	10185671	6.34954e+06	6448097	3.62849e+06	3.8176e+06	6644869	6581995	3883225	3.94476e+06	12773386	12712561	4.91304e+06	4.90301e+06	3447760	3.39342e+06	6.3075e+06	6212668	1.27	257.108	C9 H15 N5 O4	CPD-5881
M165	CPD-20014	vicenin-2	flavonoid di-C-glucosylation	1	1	1	1	1	1	1	1	1	1	1	1	1	1	1	1	1	73753.7	1	1	1	1	1	1	103819	100176	1	1	1	1	86979.4	84829.7	1.32	593.155	C27 H29 O15	CPD-20014
M166	CPD-15839	&delta;-tocotrienol	cuticular wax biosynthesis // vitamin E biosynthesis (tocotrienols)	1.25183e+06	1.34755e+06	1.26346e+06	1240727	1.40228e+06	1.22915e+06	1.17342e+06	186880	216503	1.26269e+06	1.10189e+06	1.1773e+06	859450	978037	326325	346718	248333	1.32428e+06	315731	301682	261815	252016	1.81779e+06	278194	341071	388674	289643	254023	346207	361606	317801	325821	23.5906	396.303	C27 H40 O2	CPD-15839
M167	CPD0-1905	8-oxo-dGTP	oxidized GTP and dGTP detoxification	494838	382501	489915	502817	520142	484574	352892	383998	505149	470554	360474	363089	276388	309030	611990	589299	551255	560250	608654	627130	441274	431945	578176	540306	768115	823089	617745	636387	692469	710519	710546	675678	20.87	518.962	C10 H12 N5 O14 P3	CPD0-1905
M168	APIGENIN-7-O-NEOHESPERIDOSIDE	apigenin 7-O-neohesperidoside	apigenin glycosides biosynthesis	572530	531416	603210	579690	575500	536035	476264	486168	627771	607364	541759	553608	389411	418411	770516	745876	543784	577877	750192	770288	595803	578588	781021	777206	810864	792777	732898	757654	853880	868486	841191	836544	23.22	578.153	C27 H30 O14	APIGENIN-7-O-NEOHESPERIDOSIDE
M169	METHYLENE-THF	5,10-methylenetetrahydropteroyl mono-L-glutamate	folate polyglutamylation // glycine biosynthesis // glycine biosynthesis I // glycine cleavage // photorespiration // superpathway of pyrimidine deoxyribonucleotides <i>de novo</i> biosynthesis (<i>E. coli</i>) // phosphopantothenate biosynthesis I // superpathway of coenzyme A biosynthesis II (plants) // formate assimilation into 5,10-methylenetetrahydrofolate // folate transformations II	182794	122456	166601	162518	1	1	1	1	123173	108393	241879	247437	210655	226294	338909	360197	244804	257673	187327	167369	1	1	1	1	391020	383809	199780	204611	250951	255560	322662	314565	6.07	455.16	C20 H21 N7 O6	METHYLENE-THF
M170	CPD-7146	6-isobutyl-4-hydroxy-2-pyrone	0	347381	1	1	317831	1	1	1	369929	1	416115	310792	313956	389445	419985	222454	200061	446794	99674	549917	587540	478229	435822	94478.5	711293	121807	103902	189882	539620	1	581315	130766	119297	1.538	167.069	C9 H11 O3	CPD-7146
M171	CPD-464	prephytoene diphosphate	lycopadiene biosynthesis // neurosporene biosynthesis // <i>trans</i>-lycopene biosynthesis I // &beta;-carotene biosynthesis (engineered) // <i>trans</i>-lycopene biosynthesis II (oxygenic phototrophs and green sulfur bacteria) // superpathway of carotenoid biosynthesis in plants	1	1	401236	385897	508476	110787	1	1	458446	608992	992179	1	1	636375	230727	1.04999e+06	140152	707343	184262	880571	182342	185015	590901	580667	1	1	514655	552574	718803	724494	201049	182155	28.4687	719.439	C40 H65 O7 P2	CPD-464
M172	CPD4FS-7	<i>cis</i>-abscisic alcohol	abscisic acid biosynthesis shunt	76311.6	120184	1	1	172603	165998	116190	112850	170956	174661	95384.3	88231.9	1	1	99666.8	1	143265	145565	224247	98745.6	461431	457961	122279	120910	164587	1	110994	90479.8	226521	235377	95674.8	128258	2.42	250.16	C15 H22 O3	CPD4FS-7
M173	CPD-7875	tetradecan-1-ol	phosphate acquisition // wax esters biosynthesis I // alkane oxidation // wax esters biosynthesis II	1	1	1	1	1	1	1	1	1	1	1	1	1	1	1	78306.9	99274.8	101268	1	1	1	1	92024.5	95758.9	104940	106260	109612	105167	175566	158492	81971.9	77373.3	7.67	214.236	C14 H30 O	CPD-7875
M174	CPD-3713	cytidine 2',3'-cyclic monophosphate	0	167355	1.44175e+06	147409	164604	1.62588e+06	1.60597e+06	1.34979e+06	1.30025e+06	1.43185e+06	1452950	1.58844e+06	1.60109e+06	1.46265e+06	1.53703e+06	189181	188102	1.501e+06	1593045	1.56453e+06	1.66949e+06	1.45899e+06	1.41094e+06	1.5801e+06	1.36173e+06	1.63765e+06	1.62403e+06	1.38519e+06	1.35265e+06	185197	1.51983e+06	1.64743e+06	136017	2.3275	304.026	C9 H11 N3 O7 P	CPD-3713
M175	CPD-12205	(4E,6E)-1-(4-hydroxyphenyl)-7-phenylhepta-4,6-dien-3-one	phenylphenalenone biosynthesis	295144	219329	273826	311137	180040	201292	206826	191456	199498	243204	290675	298022	171984	187951	375835	355135	286365	313036	276534	345041	390893	397461	316605	301602	441678	448011	322623	334125	465509	422146	326471	335438	1.34	278.131	C19 H18 O2	CPD-12205
M176	ACRYLYL-COA	acryloyl-CoA	&beta;-alanine biosynthesis II // superpathway of coenzyme A biosynthesis II (plants) // crotonyl-CoA/ethylmalonyl-CoA/hydroxybutyryl-CoA cycle (engineered)	112796	1	1	1	1	136937	1	1	1	123359	1	1	1	1	168931	162344	127494	139040	157282	181536	89617	88400.9	174413	156277	243913	218519	190365	163759	203988	196133	176697	169757	21.33	817.071	C24 H34 N7 O17 P3 S	ACRYLYL-COA
M177	CPD-14830	(13<i>S</i>,14<i>R</i>)-13-<i>O</i>-acetyl-1,8-dihydroxy-<i>N</i>-methylcanadine	noscapine biosynthesis	131678	127353	141210	139467	131037	128311	125600	149798	89935.6	78815.8	135950	320490	124884	124196	220602	231158	1	74991.2	146894	185024	129906	107730	189985	181684	84849.3	365024	221723	381436	541438	513173	263505	256640	3.38968	385.148	C21 H23 N O6	CPD-14830
M178	BERBAMUNINE	berbamunine	bisbenzylisoquinoline alkaloid biosynthesis	767955	394476	768796	740217	450761	409775	365760	366165	411434	421248	395933	410726	447183	467523	518570	528744	502154	529931	496554	504653	517513	512849	691334	591456	366639	359234	550611	576079	521676	532570	554885	527774	19.85	598.317	C36 H42 N2 O6	BERBAMUNINE
M179	CPD-7854	3,4,3',4'-tetradehydroisozeaxanthin	astaxanthin biosynthesis (flowering plants) // canthaxanthin biosynthesis	859746	653490	937444	849407	914972	831949	619388	662748	820397	851561	616191	619069	437647	496307	1.07403e+06	1.0585e+06	984504	1.01289e+06	1.16449e+06	1.19064e+06	796116	801045	1.08578e+06	1.06912e+06	1.52747e+06	1540123	1.18535e+06	1.15376e+06	1.31204e+06	1.32225e+06	1.26499e+06	1284283	22.18	564.397	C40 H52 O2	CPD-7854
M180	CPD-11393	&gamma;-curcumene	curcumene biosynthesis	6619511	5462798	6.71669e+06	6.71959e+06	5078948	4948780	5036727	5.38041e+06	6.07356e+06	6.57568e+06	5.23776e+06	4891052	4.79738e+06	5183045	8633167	7916635	7168285	7.50262e+06	6.00643e+06	5722950	7.7974e+06	7132882	6004365	5982530	7098319	7.34671e+06	5885769	5809167	6.05188e+06	6.48816e+06	7.28898e+06	7408438	3.4	204.19	C15 H24	CPD-11393
M181	R-COCLAURINE	(<i>R</i>)-coclaurine	0	182214	129436	160911	173306	3.13698e+06	3.05541e+06	1	105173	221135	233471	1.23382e+06	1.21279e+06	549776	575932	415672	418456	205947	148214	142922	168875	6.14401e+06	6.2515e+06	303849	292462	1	1	123954	182873	474059	436729	113998	119102	13.1607	286.147	C17 H20 N O3	R-COCLAURINE
M182	S-TETRAHYDROBERBERINE	(<i>S</i>)-canadine	noscapine biosynthesis // chelerythrine biosynthesis // berberine biosynthesis	1	1	1	1	179206	1	1	1	1	1	1	1	270908	1	1	1	1	1	1	1	1	1	1	1	1	1	396411	1	483517	477646	1	420365	1.31	339.149	C20 H21 N O4	S-TETRAHYDROBERBERINE
M183	CPD-17703	coniferyl alcohol 9-methyl ester	coniferyl alcohol 9-methyl ester biosynthesis	714312	751798	617122	489936	763292	905494	462358	680700	962542	945069	1.04317e+06	1.02535e+06	1.12088e+06	1197682	983198	935634	1.02153e+06	1.06297e+06	833829	868815	855087	807216	1.01671e+06	1.03369e+06	1098571	1.08989e+06	901000	959775	1.40547e+06	1.30744e+06	910409	981724	1.32	194.095	C11 H14 O3	CPD-17703
M184	CPD-2281	6<sub>G</sub>,6-kestotetraose	fructan degradation	100931	1	101588	100829	1	1	1	1	1	1	1	1	1	1	1	1	83223	96387.9	1	1	74155.5	1	1	1	161501	148237	91618.7	92019.1	100730	106235	103390	114590	1.26	666.232	C24 H42 O21	CPD-2281
M185	CPD-16787	prochloraz	0	303609	405907	324898	298681	325109	321712	381497	381262	304812	308220	114071	412769	354327	371192	483908	462353	426073	435588	436624	465972	140710	314096	164653	548211	494132	518793	120537	398206	392214	406336	450081	455338	1.7	375.034	C15 H16 Cl3 N3 O2	CPD-16787
M186	CPD0-1816	1,3-dioctanoyl-1,2,3-butanetriol	0	780489	841346	808352	822803	825612	743500	671855	706908	837586	744326	860169	869773	874950	862249	1.01676e+06	1.001e+06	979578	1.04198e+06	1.06135e+06	1.09804e+06	844868	1.07195e+06	1.04132e+06	1.01054e+06	1	1.20373e+06	1.11304e+06	1.0975e+06	1.09265e+06	1141409	1.13776e+06	1.13304e+06	19.27	358.275	C20 H38 O5	CPD0-1816
M187	CPD-16620	12,13&beta;-epoxy-&beta;-amyrin	avenacin A-1 biosynthesis // superpathway of avenacin A biosynthesis	129870	96404.9	107293	120388	113442	132272	1	102056	100588	1	91842.7	124358	1	91890.4	201637	196902	174009	176955	172822	224822	211143	192184	249623	223183	412947	271085	199509	189892	275728	292422	271584	263907	19.07	442.381	C30 H50 O2	CPD-16620
M188	CPD4FS-1	CDP-<i>N</i>-dimethylethanolamine	phosphatidylcholine biosynthesis IV // superpathway of phospholipid biosynthesis II (plants)	90401.6	142404	85191.3	96771.8	1	1	126058	128167	1	1	151307	153712	173771	175500	105663	96819.2	1	1	121552	128058	1	1	144957	141005	98567.2	101621	141751	134557	135434	133829	110704	106678	4.67	473.082	C13 H23 N4 O11 P2	CPD4FS-1
M189	CAPSAICIN	capsaicin	capsaicin biosynthesis	91345.4	105067	94867	91411.2	1	1	102849	1	94649.3	1	1	1	1	1	127491	122657	171048	77531.9	139885	169508	76475	75922.9	228331	228844	95149.7	112054	1	1	104251	161618	135604	77960.4	8.01091	305.193	C18 H27 N O3	CAPSAICIN
M190	CPD-15106	quercetin 3-<i>O</i>-&beta;-<i>D</i>-glucosylgalactoside	quercetin diglycoside biosynthesis (pollen-specific) // flavonol glucosylation I	536976	471048	568132	530240	551435	544711	435568	454560	603547	677133	547085	554511	352966	379288	700776	703954	564907	577804	725517	748410	617579	616889	742156	753658	731018	702189	802755	799790	852510	904301	759402	750297	24.83	626.146	C27 H30 O17	CPD-15106
M191	CPD-20010	nothofagin	flavonoid di-C-glucosylation	171794	122851	156431	157517	1	1	1	110258	123173	108393	214851	209585	185288	193869	284818	305623	211124	229429	169755	162369	125716	121930	160124	158066	330105	323019	177668	185740	221061	220672	274408	272719	6.07	436.142	C21 H24 O10	CPD-20010
M192	CPD-4703	(-)-vetispiradiene	sesquiterpenoid phytoalexins biosynthesis	6619511	5462798	6.71669e+06	6.71959e+06	5078948	4948780	5036727	5.38041e+06	6.07356e+06	6.57568e+06	5.23776e+06	4891052	4.79738e+06	5183045	8633167	7916635	7168285	7.50262e+06	6.00643e+06	5722950	7.7974e+06	7132882	6004365	5982530	7098319	7.34671e+06	5885769	5809167	6.05188e+06	6.48816e+06	7.28898e+06	7408438	3.4	204.19	C15 H24	CPD-4703
M193	CPD-19726	(4<i>S</i>)-2,3-dehydro-leucocyanidin	0	92689.9	113843	85814.4	92561.9	75284.5	77683.3	116511	111036	114878	124201	377242	388017	482859	509426	294741	288184	147361	167730	125323	119838	87775.4	78061.8	90327.5	89652.5	373180	358672	74748.5	82109.4	230698	222142	104683	86351.7	5.68438	304.059	C15 H12 O7	CPD-19726
M194	CPD0-1809	1,2-di-<i>S</i>-octyl-1,2-dimercapto-3-propanol	0	1	750149	1.09843e+06	1.18244e+06	522041	514298	661845	668501	659897	700146	732936	766912	547071	605243	1.5586e+06	1.55514e+06	1.71309e+06	1757611	1.0167e+06	1.10102e+06	1.04788e+06	1	1.12759e+06	1.13012e+06	3.4724e+06	3.48448e+06	1.05088e+06	1.05471e+06	1.44472e+06	1.47452e+06	1.98141e+06	2.00795e+06	11.9	348.256	C19 H40 O S2	CPD0-1809
M195	CPD-4	molybdopterin	molybdenum cofactor biosynthesis	1	1	1	1	1	1	1	1	189200	185824	1	223367	207622	177441	265014	406368	227539	239502	212696	253112	205062	205943	307962	317430	448213	465559	199892	192043	178413	171061	380767	330905	2.0613	391.993	C10 H11 N5 O6 P S2	CPD-4
M196	CPD-6228	gibberellin A<sub>14</sub>	gibberellin biosynthesis II (early C-3 hydroxylation) // superpathway of gibberellin biosynthesis	89298.9	409272	88425.2	1	112635	1	1	399619	81580	329699	99399.1	90076.8	267487	112700	122286	104839	113814	461629	465491	105045	107737	435714	129214	128950	151922	157749	131312	137778	124899	137995	126916	110179	6.32965	346.179	C20 H26 O5	CPD-6228
M197	CPD-19816	<i>cis</i>-12-sulfojasmonate	jasmonoyl-L-isoleucine inactivation // hydroxyjasmonate sulfate biosynthesis	98176.9	113843	94883.5	92384.2	90255	77579.8	130254	111036	80854.6	124201	1	1	115613	509426	294333	288184	198773	167056	125323	119237	188545	179591	162546	172739	1	1	247874	140170	230698	222142	161079	164425	2.60714	304.064	C12 H16 O7 S	CPD-19816
M198	2K-ADIPATE	2-oxoadipate	aliphatic glucosinolate biosynthesis, side chain elongation cycle // Organic Nitrogen Assimilation // dimethylsulfoniopropanoate biosynthesis I (Wollastonia) // L-asparagine degradation II // L-homomethionine biosynthesis // lysine degradation II // lysine degradation III	365490	333124	341665	349634	223392	255191	345647	321309	322962	328666	460640	452079	375564	1	520842	1	447514	442556	368913	392178	335983	349946	484362	519318	449208	452238	329165	316367	264903	267287	603175	614167	2.38	158.019	C6 H6 O5	2K-ADIPATE
M199	CPD-3728	O-phospho-L-tyrosine	0	174656	112334	161355	148057	138024	1	109961	105822	1	109784	142839	143277	1	163798	422683	425232	132103	500963	577958	372901	241153	367471	168024	500622	267413	1	457882	474413	581124	564548	1	342210	2.2337	259.027	C9 H10 N O6 P	CPD-3728
M200	CPDQT-295	7-(methylsulfinyl)heptyl-glucosinolate	glucosinolate biosynthesis from pentahomomethionine // glucosinolate activation	1	1	1	1	1	1	1	1	1	1	1	1	1	1	1	681832	1	1	1	1	1	1	1	1	699123	697312	703128	1	1	776088	716683	755426	21.38	478.083	C15 H28 N O10 S3	CPDQT-295
M201	CPD-8096	3,4,6-trihydroxy-cis-cinnamate	gallate biosynthesis	1	429425	1	1	459530	465172	362483	389550	1	476866	419970	404113	340866	326496	103118	618431	539175	514968	525994	94943.4	130501	131660	106536	105224	737104	746158	634259	1	546709	1	96665.7	106899	1.56385	195.023	C9 H7 O5	CPD-8096
M202	CORTISOL	cortisol	0	367341	318846	332938	341304	343689	321548	302545	290073	328310	343217	327059	308898	283474	309414	81017.2	421625	448330	469247	435063	1	468878	458390	514701	491540	140307	141475	456997	456029	492095	492667	526432	81409.4	15.1739	362.212	C21 H30 O5	CORTISOL
M203	CPD-19794	brassinolide 22-O-sulfate	brassinosteroids inactivation	350768	472378	275422	273743	172558	190194	467839	429784	226920	396046	335108	382680	336267	397855	363101	1.82002e+06	603692	645733	294227	1.15915e+06	2.16853e+06	420895	553521	2624117	1.26656e+06	1.02576e+06	2.15638e+06	492566	1.99365e+06	1.20825e+06	981997	2.22727e+06	8.12	559.288	C28 H47 O9 S	CPD-19794
M204	CPDIO2-4	1-18:0-2-18:4-phosphatidylethanolamine	glycerolipid acyl chain desaturation (Chlamydomonas)	758763	592649	699379	736921	742149	693193	521124	507736	725519	673834	489502	481492	322523	362858	933723	925871	784262	791158	881888	929137	698841	686012	943337	876778	1258875	1.20871e+06	935373	958976	1.06443e+06	1.08802e+06	1.03381e+06	1051841	21.72	739.514	C41 H74 N O8 P	CPDIO2-4
M205	CPD-9440	sophoraflavanone B	sophoraflavanone G biosynthesis	112344	1.6659e+06	108210	114821	1.87375e+06	1	1.51224e+06	1.55068e+06	1.44179e+06	1.51811e+06	1.78396e+06	1.80095e+06	1.16657e+06	1.15149e+06	92923.6	88645.7	2365134	2.51522e+06	2138593	2.17922e+06	1	1	109267	1.56985e+06	1	87810	3.57199e+06	3.56647e+06	2.40568e+06	2394199	3.37461e+06	3.26178e+06	5.9125	340.124	C20 H20 O5	CPD-9440
M206	CPD-8289	1-18:0-2-18:1-phosphatidylethanolamine	phosphatidylserine and phosphatidylethanolamine biosynthesis I // phosphatidylethanolamine biosynthesis II // phosphatidate metabolism, as a signaling molecule (Chlamydomonas) // phospholipases (Chlamydomonas) // phosphatidylethanolamine biosynthesis III // superpathway of phospholipid biosynthesis II (plants) // arachidonate biosynthesis I (6-desaturase, lower eukaryotes) // icosapentaenoate bio…	583490	528607	3.43708e+06	3.13734e+06	3.28872e+06	523609	471110	473396	539659	525545	451988	2498156	1.76878e+06	356043	731142	672719	592722	3538819	698524	719392	612147	596014	754813	726579	891262	893459	689587	651420	791344	814169	806626	792943	22.8588	745.555	C41 H80 N O8 P	CPD-8289
M207	3-OH-BENZALDEHYDE	3-hydroxybenzaldehyde	ceramide degradation	110565	1	109565	128680	80966	1	105908	105067	1	1	106387	111676	104230	110896	116215	107400	174755	154317	87071.9	94657.1	102083	104689	113477	103307	1	101030	118723	130770	183918	198672	169563	184900	6.74	122.038	C7 H6 O2	3-OH-BENZALDEHYDE
M208	CPD-4242	ajmaline	0	128970	79542.4	113089	126160	781659	739679	802205	848210	85700.2	88121.9	923629	939870	891191	965140	156031	159262	346098	288801	1	188558	854676	132267	274993	183703	200093	205436	126783	109366	218559	227572	209197	295351	9.82129	327.206	C20 H27 N2 O2	CPD-4242
M209	COPROPORPHYRINOGEN_III	coproporphyrinogen III	3,8-divinyl-chlorophyllide <i>a</i> biosynthesis I (aerobic, light-dependent) // heme <i>b</i> biosynthesis I (aerobic) // superpathay of heme <i>b</i> biosynthesis from glutamate	283964	195111	268288	292288	357680	327093	178066	185634	551477	553743	363143	348913	649864	699769	332180	321449	214892	220500	625346	661493	211351	210377	255574	257141	523280	554546	542948	553718	1	1	324043	323005	16.88	656.277	C36 H40 N4 O8	COPROPORPHYRINOGEN_III
M210	L-1-LYSOPHOSPHATIDATE	1-oleoyl-<i>sn</i>-glycerol 3-phosphate	phosphatidate metabolism, as a signaling molecule (Chlamydomonas) // phospholipases (Chlamydomonas) // triacylglycerol biosynthesis (Chlamydomonas) // CDP-diacylglycerol biosynthesis II // phosphatidylglycerol biosynthesis I (plastidic) // superpathway of phospholipid biosynthesis II (plants) // CDP-diacylglycerol biosynthesis IV	228310	168846	220025	224068	1	460401	135679	142361	100253	1	1.47743e+06	1.47251e+06	222694	249853	455133	457079	186284	215051	1.18195e+06	1.25046e+06	102850	113345	125558	1	391985	370883	133717	807113	1	1	201640	185864	16.78	434.241	C21 H39 O7 P	L-1-LYSOPHOSPHATIDATE
M211	CPD-10349	isovitexin-7-O-xyloside	isovitexin glycosides biosynthesis	261098	165648	246529	254853	94118.8	114542	144384	132971	154832	160609	155829	168217	132678	120705	240279	222565	292286	332689	218523	248474	292873	259634	208685	231563	443748	427527	268430	289588	156820	162444	368563	373275	1.27	564.158	C26 H28 O14	CPD-10349
M212	TABERSONINE	tabersonine	vindoline, vindorosine and vinblastine biosynthesis	1	1	1	1	1	1	1	1	1	1	1	1	1	1	87433.2	82953.5	116623	113346	92089.4	1	1	1	95050.3	84220.5	192591	189558	80896.1	104258	105682	90059.9	142779	137008	23.504	337.197	C21 H25 N2 O2	TABERSONINE
M213	CPD-7857	(6<i>E</i>)-8-hydroxygeraniol	phosphate acquisition // secologanin and strictosidine biosynthesis	468158	72467.8	438551	452123	514901	469236	428332	449909	101466	81616.3	421903	80728.8	78054.1	91711.9	509287	509545	94194.1	1	107626	114077	522223	535759	158921	150258	125158	105544	89746.3	113469	141707	174829	128903	130466	7.70097	170.133	C10 H18 O2	CPD-7857
M214	CPD-4945	(+)-neoisomenthol	menthol biosynthesis // phosphate acquisition	85437.4	1	1	1	1	1	1	1	73950.5	1	89790.8	103026	83443.1	81250.6	1	1	127206	142398	103748	110725	1	121055	142255	1	1	1	144072	164885	154941	158989	1	142584	7.94	156.156	C10 H20 O	CPD-4945
M215	CPD-13540	kauralexin A2	kauralexin biosynthesis	119546	97786.3	143420	87862.6	106455	95637.9	92985.3	105277	89509.3	101945	93582.1	100930	76558.1	80679.1	143787	122390	118004	124701	136229	141269	128295	131177	148181	135386	376372	143133	203931	189268	137545	151552	159698	152298	19.8881	332.201	C20 H28 O4	CPD-13540
M216	CPD-1905	(+)-neomenthol	phosphate acquisition // menthol biosynthesis	85437.4	1	1	1	1	1	1	1	73950.5	1	89790.8	103026	83443.1	81250.6	1	1	127206	142398	103748	110725	1	121055	142255	1	1	1	144072	164885	154941	158989	1	142584	7.94	156.156	C10 H20 O	CPD-1905
M217	CPD-9020	tetrahydropteroate	0	109623	128256	104599	162521	95808.6	79268.1	85350.7	95987.3	132421	111295	114670	97720.9	167668	154809	122560	137831	232354	256091	155934	131454	122490	101952	217693	231636	73338.2	215012	322476	357625	258329	170279	214470	255526	2.9725	315.123	C14 H15 N6 O3	CPD-9020
M218	CPD-20125	1-deoxy-2,3-hexodiulose-6-phosphate	furaneol and mesifurane biosynthesis	936350	698905	923986	932299	502963	521006	648573	649047	676142	704197	747033	765116	681816	710327	940039	956326	822854	823874	755977	786545	756388	760415	790033	817836	1198640	1.19808e+06	629793	630602	567588	527288	933993	914154	0.95	240.001	C6 H9 O8 P	CPD-20125
M219	CPD4KF-6	stemar-13-ene	0	221613	105665	203035	216000	91717.9	80420.7	103852	108622	1	114706	181254	178090	140082	158798	1	332321	409047	413383	203377	207358	1	135029	1	201957	129050	125831	135194	128485	207591	214403	472074	484901	21.71	272.243	C20 H32	CPD4KF-6
M220	CPD-12621	4-(indol-3-yl)butanoyl-&beta;-D-glucose	0	2417232	2.35457e+06	2.9073e+06	2.32588e+06	2.46535e+06	2278226	2.13769e+06	2.20651e+06	2.37711e+06	2539127	2434607	2.38492e+06	2.42268e+06	2.61305e+06	2.81333e+06	2753275	2846612	2.89388e+06	1	3234678	3079827	3.04405e+06	3550970	1	3.27195e+06	3.20213e+06	1	3.16655e+06	3.1561e+06	1	3.16647e+06	3164622	19.79	365.142	C18 H23 N O7	CPD-12621
M221	CPD-763	arsenite	0	89885.4	154062	85299.8	87804.4	106403	111821	143675	147367	130134	129323	160677	161941	155998	145152	171050	163066	163095	160631	161445	150758	114118	115787	175789	169312	143099	130534	161774	166627	185489	195258	153935	146091	1.1	124.925	As H2 O3	CPD-763
M222	CPDQT-414	(<i>E</i>)-&omega;-(methylsulfanyl)octyl-thiohydroximate	glucosinolate biosynthesis from pentahomomethionine	1.0341e+06	1.10198e+06	1.03594e+06	991956	1.21599e+06	1.18623e+06	1.04102e+06	1.05922e+06	1.41826e+06	1.45169e+06	324186	1.55891e+06	1.70505e+06	1.68856e+06	1.84208e+06	1.4979e+06	1536799	1.56929e+06	1.17186e+06	288483	1.16775e+06	1.11966e+06	1.62094e+06	429967	1.50335e+06	1502075	1325173	488336	1074560	1.06481e+06	1321284	1.34973e+06	1.32	221.094	C9 H19 N O S2	CPDQT-414
M223	CPD-423	<i>N</i>-benzoylanthranilate	benzoylanthranilate biosynthesis	2.02208e+06	1.83934e+06	1.73521e+06	1.85801e+06	1.08299e+06	1.07362e+06	1.67402e+06	1.72227e+06	949090	1.22568e+06	2922768	2.96217e+06	2.57348e+06	2.65571e+06	3.19984e+06	3.24959e+06	1.5781e+06	1.07947e+06	1.53046e+06	1.31623e+06	442887	1.49117e+06	1.7307e+06	1.74758e+06	556850	2.47285e+06	1.82148e+06	1.7896e+06	1.59566e+06	1.61566e+06	1.37025e+06	1.47611e+06	6.25688	240.067	C14 H10 N O3	CPD-423
M224	THZ	5-(2-hydroxyethyl)-4-methylthiazole	0	132843	140087	142824	111864	1	1	110511	120556	131128	152548	134351	148456	122225	150372	188575	175013	199940	224280	131605	180530	1	128513	200743	213380	234340	242774	154948	128203	126331	184535	161379	192087	1.78	143.043	C6 H9 N O S	THZ
M225	INDOLE-3-ACETYL-BETA-6-D-GLUCOSE	6-<i>O</i>-(indol-3-ylacetyl)-&beta;-D-glucose	indole-3-acetate activation II	175020	156233	155850	170745	187254	135200	133053	160100	153628	159146	145318	163486	159319	1	168254	168067	210319	202908	195493	211107	213831	182183	216119	209288	221956	236526	212080	190769	200974	190891	200575	215535	17.64	337.11	C16 H19 N O7	INDOLE-3-ACETYL-BETA-6-D-GLUCOSE
M226	DEOXYCYTIDINE	2'-deoxycytidine	pyrimidine deoxyribonucleosides salvage // superpathway of pyrimidine deoxyribonucleoside salvage	753952	460494	679961	639358	995653	932247	418720	454566	1.34042e+06	1.3223e+06	1.03483e+06	1.10311e+06	1.72732e+06	1.76178e+06	595227	778301	561052	601958	1.61185e+06	1.52582e+06	547820	537935	347146	373663	1.11268e+06	1.10373e+06	1.25158e+06	1.26375e+06	1	1	584031	655429	6.49	227.093	C9 H13 N3 O4	DEOXYCYTIDINE
M227	CPD-11414	&beta;-patchoulene	patchoulol biosynthesis	6619511	5462798	6.71669e+06	6.71959e+06	5078948	4948780	5036727	5.38041e+06	6.07356e+06	6.57568e+06	5.23776e+06	4891052	4.79738e+06	5183045	8633167	7916635	7168285	7.50262e+06	6.00643e+06	5722950	7.7974e+06	7132882	6004365	5982530	7098319	7.34671e+06	5885769	5809167	6.05188e+06	6.48816e+06	7.28898e+06	7408438	3.4	204.19	C15 H24	CPD-11414
M228	3-HEXAPRENYL-45-DIHYDROXYBENZOATE	3-<i>all trans</i>-hexaprenyl-4,5-dihydroxybenzoate	0	2.21599e+06	1.75308e+06	2.03536e+06	2049509	2233512	2238610	1.62867e+06	1692245	2.16382e+06	2.13466e+06	1.54738e+06	1.50422e+06	1.09741e+06	1.25653e+06	2.9977e+06	2.592e+06	2.46999e+06	2.50392e+06	2910199	3.58797e+06	416291	2.03047e+06	3.23275e+06	2926661	3.99224e+06	778722	3.10566e+06	2.91725e+06	3.26729e+06	3.34895e+06	663194	632676	22.1275	561.397	C37 H53 O4	3-HEXAPRENYL-45-DIHYDROXYBENZOATE
M229	CPD-6365	DIBOA	DIBOA-glucoside biosynthesis // superpathway of benzoxazinoid glucosides biosynthesis	392030	398182	127170	392181	435382	469496	377069	379419	481361	130277	375646	415012	285571	309690	534012	523107	191000	445588	156666	589977	604951	552024	530359	528349	194086	452345	491782	159802	136378	454528	173465	522493	1.8125	180.026	C8 H6 N O4	CPD-6365
M230	CPD-3402	(-)-medicarpin	(-)-medicarpin biosynthesis // superpathway of formononetin derivative biosynthesis // superpathway of pterocarpan biosynthesis (via formononetin) // medicarpin conjugates interconversion // vestitol and sativan biosynthesis	1.21511e+06	786370	1169062	1.17234e+06	843926	838980	771447	782435	135769	135544	983328	1045587	1.01788e+06	983741	1395312	1.3811e+06	197024	1.39311e+06	855859	1	963407	955764	907019	141219	2.05058e+06	178473	1.11738e+06	1076155	388183	312474	1.29778e+06	1.33484e+06	1.3829	270.091	C16 H14 O4	CPD-3402
M231	CPD-6995	L-threitol	phosphate acquisition	1.4637e+06	160012	753217	1484517	1	349119	173277	170344	1	139131	722220	750997	618841	1	139527	125107	298338	313838	75893.4	85539.9	201191	634498	483445	285061	188080	1	73269.1	255230	105833	283291	84532.6	231113	3.9925	122.061	C4 H10 O4	CPD-6995
M232	CANAVANINE	L-canavanine	canavanine biosynthesis // canavanine degradation	537208	597716	547657	520428	373546	247675	568240	550063	440893	324784	430867	452283	431768	454216	730206	735719	573687	703564	348491	842130	1.43716e+06	1.13165e+06	493914	1.06549e+06	994331	876172	701387	694318	953049	1.24813e+06	636807	774694	1.905	177.096	C5 H13 N4 O3	CANAVANINE
M233	GLUTACONATE	(<i>E</i>)-glutaconate	lysine degradation III	8208292	7.57532e+06	7.51378e+06	7.67514e+06	5.44346e+06	5.53544e+06	7025974	7.20458e+06	6935432	7.08313e+06	9302662	9205851	7.80986e+06	8.28672e+06	10473765	10482194	9151808	9554003	8.05925e+06	8010895	7.43569e+06	7.23537e+06	10011284	10017743	10034187	10031810	7112785	7.00873e+06	5817219	6039219	12029536	12059479	2.38	128.013	C5 H4 O4	GLUTACONATE
M234	CPD-15177	(13E)-labda-7,13-dien-15-yl diphosphate	0	474644	459005	415640	452895	340918	310596	405582	386580	318865	318495	441491	479482	345732	368464	150981	149075	573932	282434	522346	195709	499699	526459	228828	251452	278689	277653	290938	626019	650611	644984	314073	306627	1.42937	447.168	C20 H33 O7 P2	CPD-15177
M235	CPD-7150	pelargonidin-3,5-diglucoside-5-O-caffeoylglucoside	0	529511	453419	494956	528221	263255	263266	432372	398496	303403	304210	521543	537458	228797	234667	642536	613897	434340	425060	475360	523397	483939	490481	361513	395859	729582	723406	652768	632360	429789	424618	609904	656447	1.27	756.177	C36 H36 O18	CPD-7150
M236	CPD-7079	(2<i>S</i>)-sakuranetin	sakuranetin biosynthesis	3585262	2.67898e+06	3398550	3.50556e+06	1450178	1484671	2.46622e+06	1	2.29315e+06	2.34224e+06	1.77159e+06	1.79048e+06	1	2.72116e+06	4.15487e+06	4.00056e+06	3.3537e+06	3.37774e+06	3086654	3.01816e+06	3.38659e+06	3455394	4132175	4.07293e+06	4414513	4.42889e+06	2260946	2.2337e+06	2.96602e+06	2.98199e+06	3.8044e+06	3.90083e+06	1.29	286.09	C16 H14 O5	CPD-7079
M237	CPD-9544	amorphigenin	rotenoid biosynthesis I	818570	732445	744956	751950	811142	842437	695400	695468	1.06053e+06	1010467	666018	639116	556686	571071	1.07195e+06	898358	1.1985e+06	1.2419e+06	1.0824e+06	842493	2.06447e+06	2.06248e+06	1.00694e+06	1	906039	901012	1.14979e+06	1294172	1.65308e+06	1.62595e+06	1.00189e+06	1.05578e+06	3.39	410.143	C23 H22 O7	CPD-9544
M238	CPD-14053	(6<i>R</i>)-L-<i>erythro</i>-5,6,7,8-tetrahydrobiopterin	(<i>S</i>)-reticuline biosynthesis I // betalamic acid biosynthesis // superpathway of betalain biosynthesis // rosmarinic acid biosynthesis II // superpathway of rosmarinic acid biosynthesis // serotonin and melatonin biosynthesis	1	93940.4	1	1	132132	92856.9	76425.7	80927.4	95320.2	110958	131226	134560	109697	138896	115668	128227	195931	189866	135974	146258	101100	84513.1	179410	84437.5	228127	217645	241980	178525	1	443196	187205	190195	1.31	241.122	C9 H15 N5 O3	CPD-14053
M239	CPD-13923	(-)-9&beta;-pimara-7,15-dien-19-oate	momilactone A biosynthesis	107169	1	95825.5	105971	1	1	1	1	1	1	1	1	1	1	157329	147458	1	1	1	1	100022	90997.2	1	1	1	1	85035.5	90505.5	1	1	1	83234.3	21.25	301.212	C20 H29 O2	CPD-13923
M240	CPD-16689	<i>ent</i>-cassa-12,15-dien-3&beta;-ol	phytocassanes biosynthesis, shared reactions	111288	1	106733	114732	1	301858	1	1	85700.2	291414	1	315107	1	1	138458	147956	279866	276936	130941	143291	113188	111212	94081.1	95891.7	160425	166783	109453	104107	101081	108454	158419	154124	4.18	288.243	C20 H32 O	CPD-16689
M241	L-PIPECOLATE	L-pipecolate	L-pipecolate biosynthesis	363948	292302	362246	386998	180466	193631	233015	249204	345893	338214	269198	272137	278552	282653	741479	561179	331972	355311	328478	395971	389777	396848	496893	520774	546191	532806	422539	328351	302645	371223	425508	406413	1.3	129.081	C6 H11 N O2	L-PIPECOLATE
M242	OLEATE-CPD	oleate	ceramide degradation // acyl-[acyl-carrier protein] thioesterase pathway // phospholipases // triacylglycerol degradation // acyl-CoA hydrolysis // fatty acid &alpha;-oxidation I // fatty acid &beta;-oxidation II (peroxisome) // superpathway of glyoxylate cycle and fatty acid degradation // methyl ketone biosynthesis (engineered) // alkane oxidation // wax esters biosynthesis II // terminal olefi…	574753	83971.1	519349	558152	95606.8	1	388228	395650	1	101727	343111	353381	338790	357279	1	798474	86999.8	1	105124	115380	103969	108769	1	99206.2	1	713745	473717	95054.4	112384	111564	85167.9	86037.5	10.9285	281.249	C18 H33 O2	OLEATE-CPD
M243	CPD-412	<i>trans</i>-5-O-(4-coumaroyl)shikimate	chlorogenic acid biosynthesis I // chlorogenic acid biosynthesis II // phaselate biosynthesis // phenylpropanoid biosynthesis // simplecoumarins biosynthesis	178390	101683	170780	166224	112445	110830	87943.2	97517.6	107541	124448	100910	98536.5	109332	105653	121503	112837	148726	144039	148330	135545	125008	124886	134604	138272	182293	129377	138280	144042	118604	132854	153272	154406	15.7791	319.078	C16 H15 O7	CPD-412
M244	CPD-19725	(4<i>S</i>)-2,3-dehydroleucopelargonidin	anthocyanin biosynthesis (pelargonidin 3-<i>O</i>-glucoside)	4.33832e+06	3.58628e+06	4.3813e+06	4230167	4.16516e+06	3988932	3.35923e+06	3.3659e+06	3.61914e+06	3521391	4.02506e+06	4.1765e+06	3.94419e+06	4.0446e+06	4492505	1.48018e+06	4.15762e+06	4.33479e+06	3992021	4.01872e+06	3.75069e+06	3.72343e+06	4011908	4042296	5.63197e+06	5657431	3724823	3.77754e+06	3.77465e+06	3.79326e+06	4891486	5.10693e+06	1.81	286.047	C15 H10 O6	CPD-19725
M245	CPD-4161	brassicasterol	phytosterol biosynthesis (plants)	1	821014	835533	873748	885156	1	1	759576	834982	1	397539	409872	542659	608410	122801	129877	116451	1.04769e+06	1.12872e+06	107065	1.05728e+06	186575	109292	106327	145607	1.46067e+06	215868	279932	1	117988	153280	164586	20.2556	398.354	C28 H46 O	CPD-4161
M246	6-O-BETA-D-XYLOPYRANOSYL	primeverose	tea aroma glycosidic precursor bioactivation	5943365	5.69128e+06	1.83974e+06	2.00037e+06	4847257	1.45423e+06	1895261	1.98682e+06	1	1.85132e+06	2.24614e+06	2202480	1.98804e+06	2.20512e+06	2459958	6837462	7032611	2.62825e+06	5929499	2.2879e+06	2.20503e+06	6.20088e+06	7855510	2.43913e+06	7797285	7.75971e+06	7.05959e+06	7341004	7.42633e+06	7511741	2483695	6861579	7.73	312.11	C11 H20 O10	6-O-BETA-D-XYLOPYRANOSYL
M247	CPD-9790	(S)-autumnaline	colchicine biosynthesis	211505	280480	173166	180208	206363	217020	255103	276905	1	1	165474	168564	197418	207907	293669	323719	361902	369889	345897	1	646658	655371	252353	285533	232174	542429	278719	391593	573699	1	276833	296327	5.07643	373.19	C21 H27 N O5	CPD-9790
M248	#NAME?	#N/A	#N/A	6619511	5462798	6.71669e+06	6.71959e+06	5078948	4948780	5036727	5.38041e+06	6.07356e+06	6.57568e+06	5.23776e+06	4891052	4.79738e+06	5183045	8633167	7916635	7168285	7.50262e+06	6.00643e+06	5722950	7.7974e+06	7132882	6004365	5982530	7098319	7.34671e+06	5885769	5809167	6.05188e+06	6.48816e+06	7.28898e+06	7408438	3.4	204.19	C15 H24	#NAME?
M249	CPD-12282	12-hydroxylaurate	&omega;-hydroxylation of caprate and laurate // ceramide degradation // acyl-[acyl-carrier protein] thioesterase pathway // phospholipases // triacylglycerol degradation // acyl-CoA hydrolysis // fatty acid &alpha;-oxidation I // fatty acid &beta;-oxidation II (peroxisome) // superpathway of glyoxylate cycle and fatty acid degradation // methyl ketone biosynthesis (engineered) // alkane oxidation	1	73650.3	1	1	1	1	128300	1	1	1	1	1	1	1	1	1	98865.4	102950	1	119226	1	126081	103591	135080	323996	332789	127642	1	1	225363	144870	135990	1.3	215.16	C12 H23 O3	CPD-12282
M250	CPD-7676	methyl iodide	methylhalides biosynthesis (plants)	261555	243301	235248	271306	211391	225168	235238	244701	267217	282774	188129	193239	135296	155604	284828	296430	239157	276611	253986	273924	245234	255784	252140	267252	314941	322992	221028	229817	363621	351164	288234	308497	2.27	141.927	C H3 I	CPD-7676
M251	CPD-9950	cathinone	ephedrine biosynthesis	166155	85513.3	180448	174104	1	209810	85778.2	87642.2	250301	248040	106282	147555	242050	274611	175304	145672	197529	138059	223847	198621	368728	375013	249123	1	309748	321973	1	1	285091	287828	127744	143760	1.87	150.092	C9 H12 N O	CPD-9950
M252	CPD-20325	<i>ent</i>-3&beta;-hydroxycassa-12,15-dien-2-one	phytocassanes biosynthesis, shared reactions	311860	1.86554e+06	291398	313294	1.53648e+06	1.55251e+06	1.71653e+06	1.70756e+06	1.97649e+06	2.04709e+06	1.53613e+06	1.45199e+06	1.93765e+06	1974459	463090	446791	207947	2.22734e+06	231409	231162	275236	282730	203048	205600	451713	450444	257490	241791	2.04187e+06	2119125	314726	315678	12.9181	302.224	C20 H30 O2	CPD-20325
M253	CPD-8661	3&beta;-hydroxy-&beta;-cyclocitral	carotenoid cleavage // crocetin biosynthesis	187189	167285	144608	177548	111838	450625	149488	133023	148114	517963	183923	162235	236276	219256	532701	160863	1	315634	174972	247688	202993	192292	268728	633901	988579	625254	387003	347321	1	1	650155	604972	3.17724	168.116	C10 H16 O2	CPD-8661
M254	CPD-9974	hypusine	&gamma;-glutamyl cycle	203259	226648	134009	122455	147260	189225	118630	192701	212102	145729	156321	174558	206355	172548	236326	243364	194256	227394	253141	268351	253304	472553	225920	264953	202620	195809	262276	246712	224340	253523	255308	256191	14.8	235.19	C10 H25 N3 O3	CPD-9974
M255	CPD-7390	butein 4'-&beta;-D-glucoside	aurone biosynthesis	261016	200577	245713	240600	199534	211408	180146	192953	286076	276172	166148	184720	140949	149814	1	352730	328842	345842	316545	302864	511107	520126	292265	272832	1	297302	221131	243946	264828	265311	1	310438	3.39	434.111	C21 H22 O10	CPD-7390
M256	POLYNEURIDINE-ALDEHYDE	polyneuridine aldehyde	ajmaline and sarpagine biosynthesis	525414	1	76083.3	78178.4	78494.8	335230	1	1	346075	87942.8	1	1	357810	382053	102257	109224	479866	510529	98377.2	211211	578303	77860.4	222851	211836	158566	158929	265471	99844.1	638408	366127	210576	191318	9.28333	350.153	C21 H22 N2 O3	POLYNEURIDINE-ALDEHYDE
M257	CPD-3941	campest-5-en-3-one	brassinosteroid biosynthesis III	1	821014	835533	873748	885156	1	1	759576	834982	1	397539	409872	542659	608410	122801	129877	116451	1.04769e+06	1.12872e+06	107065	1.05728e+06	186575	109292	106327	145607	1.46067e+06	215868	279932	1	117988	153280	164586	20.2556	398.354	C28 H46 O	CPD-3941
M258	5-METHYLTHIOINOSINE	<i>S</i>-methyl-5'-thioinosine	0	633319	430274	628195	631617	525166	498939	424086	398962	775668	802475	265013	274813	2.76723e+06	358440	213900	215118	229757	231002	359482	375631	375952	383835	625492	647485	219304	227280	562317	570626	278224	290851	648800	661276	6.61844	298.076	C11 H14 N4 O4 S	5-METHYLTHIOINOSINE
M259	CPD-7419	&beta;-zeacarotene	0	24319880	26389202	22185310	23758238	18292952	17973870	23652436	25320580	20464628	22358170	27251736	27945252	22983968	25332122	33222230	32976704	40441036	42719620	28162180	30643076	29529192	30402456	1.05744e+06	1.66746e+06	2.30809e+06	2.47423e+06	44267144	43959108	2.76014e+06	2.95577e+06	35842640	37473472	7.41938	538.443	C40 H58	CPD-7419
M260	3-BENZOYLOXYPROPYL-GLUCOSINOLATE	glucomalcommin	glucosinolate biosynthesis from homomethionine // glucosinolate activation	99358.2	1	113474	105903	1	98978.7	1	1	126843	95416.6	1	1	1	1	98024.4	105859	115563	136441	113807	101538	1	1	1	1	129945	194960	111955	119452	134441	153795	142839	165974	21.55	480.068	C17 H22 N O11 S2	3-BENZOYLOXYPROPYL-GLUCOSINOLATE
M261	CPD-20323	<i>ent</i>-isokauren-2&beta;-ol	0	111288	1	106733	114732	1	301858	1	1	85700.2	291414	1	315107	1	1	138458	147956	279866	276936	130941	143291	113188	111212	94081.1	95891.7	160425	166783	109453	104107	101081	108454	158419	154124	4.18	288.243	C20 H32 O	CPD-20323
M262	CPD-13924	<i>ent</i>-11&beta;-hydroxy-<i>ent</i>-cassa-12,15-diene	phytocassanes biosynthesis, shared reactions	111288	1	106733	114732	1	301858	1	1	85700.2	291414	1	315107	1	1	138458	147956	279866	276936	130941	143291	113188	111212	94081.1	95891.7	160425	166783	109453	104107	101081	108454	158419	154124	4.18	288.243	C20 H32 O	CPD-13924
M263	CPD-15318	&alpha;-D-ribose 5-phosphate	Calvin-Benson-Bassham cycle // <i>trans</i>-zeatin biosynthesis // superpathway of nicotine biosynthesis // pyridine nucleotide cycling (plants) // pyridoxal 5'-phosphate biosynthesis II // PRPP biosynthesis // pentose phosphate pathway (non-oxidative branch) // pentose phosphate pathway // Rubisco shunt	294859	241704	280605	280017	1	1	1	85412.8	329288	217447	235808	266738	1	244240	255953	251457	306766	315999	338579	1	1	1	229429	420908	105351	81880.1	186792	1	1	1	384207	364790	0.93	228.003	C5 H9 O8 P	CPD-15318
M264	33457-PENTAHYDROXY-8-METHOXYFLAVON	3,3',4',5,7-pentahydroxy-8-methoxyflavone	gossypetin metabolism // flavonol glucosylation I // phenylpropanoids methylation (ice plant)	172273	135351	170462	151552	101223	79896.7	120346	119443	160236	179303	149455	127341	168739	170778	118330	265532	180506	208981	168841	175919	156114	194662	158163	140184	182899	170839	91552.8	1	98505	101118	1	71204.6	3.00867	331.047	C16 H11 O8	33457-PENTAHYDROXY-8-METHOXYFLAVON
M265	CPD-10051	(-)-<i>trans</i>-carveol	phosphate acquisition // (4<i>R</i>)-carvone biosynthesis	137328	101117	137818	196160	209345	167321	92066.7	101952	151467	163116	88843.1	154253	222288	243816	146384	117610	152716	130999	174464	202703	181936	310562	200302	185874	136862	256374	139466	164880	164489	242926	192871	181549	1.59	152.121	C10 H16 O	CPD-10051
M266	CPD-19489	3-carboxy-8-(methylsulfanyl)-2-oxooctanoate	aliphatic glucosinolate biosynthesis, side chain elongation cycle	879630	191790	188915	868332	156682	180483	192922	172472	212737	255520	294604	279164	222132	138519	1.14199e+06	1.13742e+06	178302	184380	183939	209591	280680	294837	1	1	964297	933974	139759	143814	1	265461	538566	549566	2.13655	246.055	C10 H14 O5 S	CPD-19489
M267	CPD-6643	phaseoluteone	wighteone and luteone biosynthesis // superpathway of isoflavonoids (via naringenin)	1.6733e+06	1.27503e+06	1.63838e+06	1.59995e+06	939950	940202	1.17778e+06	1.23088e+06	1.15351e+06	1.13737e+06	1.42858e+06	1.43801e+06	1.17513e+06	1.23827e+06	1.72839e+06	1.70906e+06	1.39115e+06	1.58147e+06	1.28907e+06	1387657	1300700	1.33096e+06	1.31994e+06	1.3454e+06	2.6126e+06	2.5209e+06	1.53834e+06	1.52637e+06	1	1.46075e+06	2.00788e+06	1.9427e+06	1.26	353.107	C20 H17 O6	CPD-6643
M268	CPD-12665	2,5-dihydroxybenzoate 5-O-&beta;-D-glucoside	salicylate glucosides biosynthesis II	797535	639097	1	1	654827	657521	595622	588972	824685	794320	1	617002	561987	1	963191	974313	919397	1	924250	990426	1	1.22058e+06	879661	909831	1	1	907530	870295	1.0075e+06	978490	836567	844342	3.39	315.068	C13 H15 O9	CPD-12665
M269	CPD-15373	<i>aldehydo</i>-D-mannose	ceramide degradation // mannitol degradation II	5.36708e+06	2.68019e+06	5.0284e+06	5123144	2.47219e+06	2.44822e+06	2.49917e+06	2493945	3.01774e+06	3.04736e+06	3.00213e+06	2.85798e+06	2679369	2.74442e+06	5.3919e+06	5.46396e+06	3.31438e+06	3745048	3.2787e+06	3201985	4.80158e+06	4955894	711557	2.76981e+06	5.81271e+06	1.13461e+06	3.74321e+06	3.62416e+06	725729	3332573	3.63743e+06	963178	2.1	180.067	C6 H12 O6	CPD-15373
M270	CPD-11534	<i>ent</i>-isokaurene	oryzalide A biosynthesis // kauralexin biosynthesis	221613	105665	203035	216000	91717.9	80420.7	103852	108622	1	114706	181254	178090	140082	158798	1	332321	409047	413383	203377	207358	1	135029	1	201957	129050	125831	135194	128485	207591	214403	472074	484901	21.71	272.243	C20 H32	CPD-11534
M271	CPD-19795	castasterone 22-<i>O</i>-sulfate	brassinosteroids inactivation	20644108	9161591	8301473	8411141	18206066	18036550	18814284	19977646	7504555	21312074	20447920	9288948	8024379	1	24763202	10908101	13017635	24100540	20449254	10678714	10878816	10727822	12859465	322412	1	186475	616477	13261581	791562	16300030	12043539	12175920	7.55067	543.306	C28 H47 O8 S	CPD-19795
M272	CPD0-2298	(<i>S</i>)-ureidoglycine	allantoin degradation to ureidoglycolate II (ammonia producing) // superpathway of allantoin degradation in plants // allantoin degradation to glyoxylate II // allantoin degradation to glyoxylate III	135063	117164	148574	160570	104977	366630	151327	121628	109028	133876	106813	1	106872	107049	136913	123164	105707	120559	97313.7	122028	123375	104118	119090	131401	124293	123100	100755	92149.3	83463.9	109060	99044.4	118454	0.94	133.051	C3 H7 N3 O3	CPD0-2298
M273	CPD-13089	(12Z,15Z)-9,10-epoxyoctadeca-12,15-dienoate	acyl-CoA hydrolysis // ceramide degradation // acyl-[acyl-carrier protein] thioesterase pathway // phospholipases // triacylglycerol degradation // methyl ketone biosynthesis (engineered) // alkane oxidation // fatty acid &alpha;-oxidation I // fatty acid &beta;-oxidation II (peroxisome) // superpathway of glyoxylate cycle and fatty acid degradation // wax esters biosynthesis II // terminal olefi…	79605.7	1	80087.7	111818	1	1	1	1	157237	168556	87748.3	91084.3	73428	84041.7	90718.4	131336	192842	94185.4	184963	188719	156054	89753.1	78016.3	94330.2	1	1	192176	189779	133365	113986	159332	259826	10.666	293.216	C18 H29 O3	CPD-13089
M274	URATE	urate	inosine 5'-phosphate degradation // guanosine nucleotides degradation I // guanosine nucleotides degradation II // superpathway of guanosine nucleotides degradation (plants) // adenosine nucleotides degradation I // purine nucleotides degradation I (plants) // nucleobase ascorbate transport I // Organic Nitrogen Assimilation // urate conversion to allantoin I // superpathway of purines degradatio…	233125	177148	199198	184654	1	1	267058	166627	1	1	1	1	1	1	133071	105246	80010.8	179512	192454	213970	101363	139429	1	1	275291	284514	88152	63483.4	198361	97652.3	229342	250537	1.34	168.026	C5 H4 N4 O3	URATE
M275	CPD-3762	5-amino-4-imidazolecarboxyamide	0	198330	170987	180605	206982	189940	167610	153635	158363	91264.9	109228	154255	161521	113765	119526	195426	185379	222804	192014	118108	205504	129869	126048	135900	133408	120979	102135	185803	103569	217916	217697	107913	108164	4.83281	126.058	C4 H6 N4 O	CPD-3762
M276	CPD-11504	&beta;-selinene	selinene biosynthesis	6619511	5462798	6.71669e+06	6.71959e+06	5078948	4948780	5036727	5.38041e+06	6.07356e+06	6.57568e+06	5.23776e+06	4891052	4.79738e+06	5183045	8633167	7916635	7168285	7.50262e+06	6.00643e+06	5722950	7.7974e+06	7132882	6004365	5982530	7098319	7.34671e+06	5885769	5809167	6.05188e+06	6.48816e+06	7.28898e+06	7408438	3.4	204.19	C15 H24	CPD-11504
M277	CPD-14891	ergosta-8,25(27)-dienol	sphingolipid biosynthesis (plants) // ergosterol biosynthesis II // superpathway of ergosterol biosynthesis II	1	821014	835533	873748	885156	1	1	759576	834982	1	397539	409872	542659	608410	122801	129877	116451	1.04769e+06	1.12872e+06	107065	1.05728e+06	186575	109292	106327	145607	1.46067e+06	215868	279932	1	117988	153280	164586	20.2556	398.354	C28 H46 O	CPD-14891
M278	CPD-8664	&beta;-D-gentiobiosyl crocetin	ceramide degradation // fatty acid &alpha;-oxidation I // acyl-[acyl-carrier protein] thioesterase pathway // phospholipases // triacylglycerol degradation // methyl ketone biosynthesis (engineered) // alkane oxidation // crocetin esters biosynthesis	1	1	1	1	1	1	1	1	1	1	1	1	1	1	1	1	1	1	1	1	1	1	102292	1	141758	139599	83298.8	101546	111092	113784	78974	78759.2	1.24	651.262	C32 H43 O14	CPD-8664
M279	GERANYL-PP	geranyl diphosphate	<i>all-trans</i>-farnesol biosynthesis // <i>trans, trans</i>-farnesyl diphosphate biosynthesis // taxadiene biosynthesis (engineered) // superpathway of ergosterol biosynthesis II // superpathway of geranylgeranyl diphosphate biosynthesis II (via MEP) // superpathway of geranylgeranyldiphosphate biosynthesis I (via mevalonate) // bisabolene biosynthesis (engineered) // geranyl diphosphate biosyn…	603481	413136	570396	599065	305780	321636	398814	379470	429883	438583	468815	498909	1	1	744181	719012	1	1	417846	447973	402086	373055	378808	234651	1	1	224544	226052	109042	101424	500018	513765	3.54	311.052	C10 H17 O7 P2	GERANYL-PP
M280	44-DIMETHYL-CHOLESTA-814-24-TRIENOL	4,4-dimethyl-5-&alpha;-cholesta-8,14,24-trien-3-&beta;-ol	ergosterol biosynthesis II // superpathway of ergosterol biosynthesis II // zymosterol biosynthesis // cholesterol biosynthesis I // sphingolipid biosynthesis (plants)	281791	967732	267649	291512	258019	238049	842677	885396	262219	287439	249956	236004	1.08825e+06	1	679401	331353	363730	377591	381094	1	411738	409510	579705	480452	1.41019e+06	1	409789	442669	442786	478057	471764	507732	22.8214	410.359	C29 H46 O	44-DIMETHYL-CHOLESTA-814-24-TRIENOL
M281	CPD-8048	galactopinitol B	galactosylcyclitol biosynthesis // phosphate acquisition // B series fagopyritols biosynthesis // A series fagopyritols biosynthesis	1.05999e+06	931728	833031	966694	728461	1	822346	137912	168030	829976	2.1379e+06	2.07558e+06	216067	199996	2.14208e+06	2.13617e+06	302182	291787	178874	638368	913624	140985	1.01997e+06	74645.7	421791	84620.9	194132	205496	86123.8	312593	257951	107314	4.1129	356.137	C13 H24 O11	CPD-8048
M282	3-METHYL-1-246-TRIHYDROXYPHENYLBUTAN	phlorisovalerophenone	hyperforin and adhyperforin biosynthesis // lupulone and humulone biosynthesis // superpathway of bitter acids biosynthesis	180971	1.28954e+06	159143	149436	1.05552e+06	1.10521e+06	1.2353e+06	1	1.2389e+06	1.28653e+06	1.66603e+06	1.67016e+06	1.66494e+06	1.748e+06	181811	170049	150530	149627	1.24674e+06	75088.2	86484.8	85676.4	1.48772e+06	1	211479	211107	1	1.3374e+06	1	1.54066e+06	1.51592e+06	94731.1	4.52286	210.093	C11 H14 O4	3-METHYL-1-246-TRIHYDROXYPHENYLBUTAN
M283	2-KETO-6-AMINO-CAPROATE	6-amino-2-oxohexanoate	L-pipecolate biosynthesis // aliphatic glucosinolate biosynthesis, side chain elongation cycle // Organic Nitrogen Assimilation // dimethylsulfoniopropanoate biosynthesis I (Wollastonia) // L-asparagine degradation II // L-homomethionine biosynthesis	245908	412243	317561	300201	151548	323624	330843	397817	523511	523120	141048	146364	439977	227668	428199	392036	157158	597860	465450	220847	500767	216032	575468	355239	496346	718178	413494	440242	1	588266	300101	585221	1.5471	145.076	C6 H11 N O3	2-KETO-6-AMINO-CAPROATE
M284	CPD-1825	&beta;-L-arabinose 1-phosphate	UDP-&beta;-L-arabinose biosynthesis II (from &beta;-L-arabinose)	294859	241704	280605	280017	1	1	1	85412.8	329288	217447	235808	266738	1	244240	255953	251457	306766	315999	338579	1	1	1	229429	420908	105351	81880.1	186792	1	1	1	384207	364790	0.93	228.003	C5 H9 O8 P	CPD-1825
M285	DODECANOATE	laurate	ceramide degradation // acyl-[acyl-carrier protein] thioesterase pathway // phospholipases // triacylglycerol degradation // acyl-CoA hydrolysis // fatty acid &alpha;-oxidation I // fatty acid &beta;-oxidation II (peroxisome) // superpathway of glyoxylate cycle and fatty acid degradation // methyl ketone biosynthesis (engineered) // alkane oxidation // &omega;-hydroxylation of caprate and laurate…	5.04785e+06	5.72514e+06	4820453	4.89049e+06	5069027	5100394	5.43107e+06	5400727	6917533	7114654	7534126	7.57381e+06	8500205	8620923	7861141	7.77402e+06	7546341	7.68822e+06	5635674	6115390	5.0839e+06	5056233	8825969	8744612	7823448	7788859	7.03953e+06	7142814	8.17798e+06	8217562	7.64875e+06	7684926	2.65	199.169	C12 H23 O2	DODECANOATE
M286	CPD-14888	3,6,7,2',4'-pentamethylquercetagetin	flavonol glucosylation I // polymethylated quercetin glucoside biosynthesis II - quercetagetin series (Chrysosplenium) // superpathway of polymethylated quercetin/quercetagetin glucoside biosynthesis (Chrysosplenium)	511802	411717	492433	505748	441283	438731	347285	365243	447787	499400	355779	483008	1	469715	506952	396542	599216	757593	453040	404222	356851	473144	1	581408	1.21629e+06	1.17747e+06	625168	652785	449729	463867	750744	755466	1.98333	404.105	C20 H20 O9	CPD-14888
M287	INDOLE_PYRUVATE	(indol-3-yl)pyruvate	indole-3-acetate biosynthesis I // indole-3-acetate biosynthesis II	3194922	1.49403e+06	2.98236e+06	3025304	1.49446e+06	1.47e+06	1.32738e+06	1.37908e+06	1.89849e+06	1.90826e+06	1.50371e+06	1714468	1.47014e+06	1.63217e+06	3106054	3.14116e+06	1.96721e+06	2.03446e+06	2.08066e+06	2133737	3.43658e+06	3.41848e+06	1.56666e+06	1.61573e+06	3.33993e+06	3.38934e+06	1.98866e+06	1968117	1.91557e+06	1.9591e+06	2236786	2.24553e+06	1.36	202.049	C11 H8 N O3	INDOLE_PYRUVATE
M288	2-D-THREO-HYDROXY-3-CARBOXY-ISOCAPROATE	(2<i>R</i>,3<i>S</i>)-3-isopropylmalate	L-leucine biosynthesis // superpathway of branched chain amino acid biosynthesis	126748	181165	129776	110880	223674	214519	172111	162917	219587	220473	347748	175730	170554	161871	453728	444605	229602	252677	272043	253970	333443	347814	249418	248751	160961	149008	300239	306299	381446	365645	410217	206229	3.04031	174.053	C7 H10 O5	2-D-THREO-HYDROXY-3-CARBOXY-ISOCAPROATE
M289	CPD-4563	biochanin A-7-<i>O</i>-glucoside	biochanin A conjugates interconversion	168265	145306	159543	160453	158970	167658	140248	140948	206497	199950	131569	129803	110055	111338	1	190428	239086	267330	243094	214269	446681	442933	195774	201543	1	1	195293	234139	306830	283820	213373	204386	3.39	446.126	C22 H22 O10	CPD-4563
M290	CPD-9280	ethiin	ethiin metabolism // superpathway of Allium flavor precursors	257614	1301836	198892	210372	134303	196737	134625	197359	160809	169053	1.43621e+06	289788	1.35329e+06	1.14298e+06	1.83343e+06	1.92069e+06	318483	302502	334598	165988	961986	944172	374140	311049	286317	289674	961697	118602	191387	217646	287609	248268	1.58781	165.048	C5 H11 N O3 S	CPD-9280
M291	CPD-7108	cohumulone	colupulone and cohumulone biosynthesis // superpathway of bitter acids biosynthesis	95101.1	218715	89880.3	97786.4	98765.8	94047.4	195578	190274	152662	135460	145598	166609	148587	149895	154912	158152	276132	245636	187653	220461	117580	135621	338872	338217	298966	306860	232422	229618	303274	368825	296417	243256	1.31	347.188	C20 H27 O5	CPD-7108
M292	CPD-20012	naringenin chalcone	cuticular wax biosynthesis // xanthohumol biosynthesis // aurone biosynthesis // chalcone 2'-<i>O</i>-glucoside biosynthesis // flavonoid di-C-glucosylation // naringenin biosynthesis (engineered)	2.23897e+06	2.37515e+06	2.15204e+06	2.11145e+06	2.44235e+06	2.33947e+06	1.19133e+06	2.29386e+06	2.47329e+06	2.42487e+06	2.54901e+06	2.68586e+06	1.5498e+06	1.61722e+06	2.87876e+06	2.80822e+06	2.58299e+06	2.67563e+06	1.41064e+06	2.67878e+06	2.26311e+06	2.23395e+06	2.62013e+06	1.42588e+06	2.66806e+06	2.71558e+06	2.30819e+06	2268351	2536228	2.61628e+06	2.71962e+06	2.17182e+06	1.8	272.062	C15 H12 O5	CPD-20012
M293	CPD1F-98	<i>all-trans</i>-&zeta;-carotene	neurosporene biosynthesis // <i>trans</i>-lycopene biosynthesis I // &beta;-carotene biosynthesis (engineered)	122315	120170	99459.6	97229.7	1	1	113542	109268	124386	109235	90035.3	97749.2	1	1	165873	161008	147545	137571	172166	169647	170947	160715	193480	191122	213802	221813	160037	157255	202362	221206	207744	173223	25.34	540.47	C40 H60	CPD1F-98
M294	CPD-19817	(+)-7-<i>epi</i>-jasmonoyl-L-phenylalanine	jasmonoyl-amino acid conjugates biosynthesis I // superpathway of jasmonoyl-amino acid conjugates biosynthesis	1	140200	1	1	1	1	112495	94266.6	75150.2	80530.2	111297	100080	1	75905.3	120742	135151	134497	156179	173778	192440	133560	128059	176147	192621	196243	220214	201166	195195	224305	233933	228165	209212	1.3	356.179	C21 H26 N O4	CPD-19817
M295	CPD-12381	8-oxo-deoxyguanosine	0	766603	425551	742316	732421	245204	246895	387402	388840	423854	464245	323931	319465	1	353471	543113	525181	1	632252	443187	523156	470335	500476	739582	746484	1.9829e+06	1.99799e+06	779075	789333	134648	996019	960569	976692	1.95	283.096	C10 H13 N5 O5	CPD-12381
M296	CPDQT-16	2-nonaprenyl-6-hydroxyphenol	0	1.74598e+06	1.53284e+06	1.69997e+06	1.73115e+06	1.71793e+06	1.63587e+06	1.4259e+06	1.48583e+06	1.70334e+06	1.60517e+06	1.36826e+06	1.41121e+06	1.00644e+06	1.11552e+06	2.1834e+06	2.08568e+06	1914077	1956400	2.12668e+06	2.16449e+06	1.87422e+06	1.85756e+06	2.27534e+06	2.17604e+06	2.82439e+06	2.71453e+06	2.05206e+06	2.03289e+06	2448814	2457072	2.42856e+06	2.43642e+06	21.6	722.609	C51 H78 O2	CPDQT-16
M297	INDOLE-CARBOXY-HYDRO-THIAZOLE	(R)-dihydrocamalexate	camalexin biosynthesis	124379	1	1	1	1	1	96129.3	102609	1	101730	102809	1	1	1	132164	129136	119691	117194	107979	120859	113340	109988	117442	127682	174994	164142	1	80921.8	1	1	137561	137739	0.95	245.031	C12 H9 N2 O2 S	INDOLE-CARBOXY-HYDRO-THIAZOLE
M298	CPD-10500	peonidin	peonidin and derivatives biosynthesis	178390	101683	170780	166224	112445	110830	87943.2	97517.6	107541	124260	99473.6	96418.1	108873	110479	1	1	148726	151055	148330	135545	125008	124886	134604	138272	127975	128986	138280	144042	118604	133648	145379	145215	19.85	301.068	C16 H13 O6	CPD-10500
M299	CPD-13093	(9Z,12Z)-15,16-dihydroxyoctadeca-9,12-dienoate	poly-hydroxy fatty acids biosynthesis // ceramide degradation // acyl-[acyl-carrier protein] thioesterase pathway // phospholipases // triacylglycerol degradation // acyl-CoA hydrolysis // fatty acid &alpha;-oxidation I // fatty acid &beta;-oxidation II (peroxisome) // superpathway of glyoxylate cycle and fatty acid degradation // methyl ketone biosynthesis (engineered) // alkane oxidation // wax…	1	1	1	1	1	1	1	1	1	1	1	1	1	1	156894	94887.3	84562.4	80756.2	1	1	1	1	1	1	1	1	133536	122509	93999.1	76262.5	107670	99124.3	18.18	311.226	C18 H31 O4	CPD-13093
M300	CPD-10257	5-pentadecatrienyl resorcinol-3-methyl ether	sorgoleone biosynthesis	279400	135185	248763	265826	182883	178535	150151	142535	194624	190768	171238	175572	140068	149228	325696	337632	624017	642078	234798	251576	293162	304051	247509	251011	1	855482	263152	244092	264230	259082	86514.4	88827.8	6.77548	328.236	C22 H32 O2	CPD-10257
M301	MESO-DIAMINOPIMELATE	<i>meso</i>-diaminopimelate	&gamma;-glutamyl cycle // L-lysine biosynthesis VI // superpathway of L-lysine, L-threonine and L-methionine biosynthesis II	123758	193520	126254	132619	143213	450625	182961	183127	114811	110770	244180	253738	270618	282985	193339	224010	382730	389455	646221	625318	239880	227577	101711	139012	1.05417e+06	625254	532123	490883	507244	108385	650155	604972	4.70781	190.095	C7 H14 N2 O4	MESO-DIAMINOPIMELATE
M302	GUANOSINE_TETRAPHOSPHATE	guanosine tetraphosphate	0	146216	111069	146895	158498	151241	127627	2.26261e+06	2.28919e+06	136768	136086	2153636	2.12554e+06	1.68824e+06	1.80756e+06	183609	162308	151449	166025	177452	181577	152083	164560	222071	188055	242573	244933	180775	176120	203542	199667	207773	217102	19.4369	597.928	C10 H12 N5 O17 P4	GUANOSINE_TETRAPHOSPHATE
M303	CPD-178	D-<i>myo</i>-inositol (3,4,5,6)-tetrakisphosphate	phosphate acquisition // 1D-<i>myo</i>-inositol hexakisphosphate biosynthesis III (<i>Spirodela polyrrhiza</i>)	964041	802968	932268	948901	1.02995e+06	952211	733742	767795	955486	1.01024e+06	752293	744845	1	605967	1.20545e+06	1.18247e+06	1162671	1.17367e+06	1.32082e+06	1.34681e+06	964012	986147	1.2126e+06	1.15781e+06	1.62054e+06	1.60011e+06	1.21005e+06	1.21007e+06	1.40586e+06	1.43643e+06	1.43843e+06	1.4297e+06	21.11	491.862	C6 H8 O18 P4	CPD-178
M304	CPD-11828	(<i>22R,23R</i>)-28-homocastasterone 22-O-sulfate	0	767622	392592	764606	740217	449837	409588	364997	364296	410364	420932	393680	409387	445212	466678	515422	526730	501394	529444	495777	504275	517513	510138	691334	591456	386503	378418	549232	575616	521336	532570	552004	531597	19.85	557.317	C29 H49 O8 S	CPD-11828
M305	5-P-NITROPHENYLTHIOADENOSINE	5'-(p-nitrophenyl)thioadenosine	0	449095	386912	423274	630410	428242	432344	446180	195097	476846	484621	467301	449998	566518	584295	763278	283872	614261	567004	588079	586278	498296	495622	558504	581685	169502	168203	572645	586315	315764	524762	694094	705386	4.30531	404.094	C16 H16 N6 O5 S	5-P-NITROPHENYLTHIOADENOSINE
M306	CPD-14553	UDP-&alpha;-D-galactose	D-galactose detoxification // UDP-&alpha;-D-galactose biosynthesis // D-galactose degradation I (Leloir pathway) // stachyose degradation // UDP-galactose biosynthesis (salvage pathway from galactose using UDP-glucose) // &alpha;-tomatine biosynthesis // solasodine glycosylation // superpathway of glycoalkaloid metabolism (Solanaceae) // isovitexin glycosides biosynthesis // kaempferol diglycosid…	220046	173655	207996	222328	220468	214371	152623	172839	231279	217456	1	1	1	1	288558	274857	230306	238104	280193	267711	205170	180399	267520	247769	347406	326160	289825	292399	308120	325953	279019	279176	21.33	564.044	C15 H22 N2 O17 P2	CPD-14553
M307	CPD-13571	zealexin A3	zealexin biosynthesis	131411	119776	119526	117188	1	102254	107834	1	1	1	131633	128312	119694	132400	128643	167773	145606	140670	164115	1	176811	182833	194695	213491	1	235943	256564	256534	305843	281219	215592	193062	1.29	249.156	C15 H21 O3	CPD-13571
M308	CPD-9789	(S)-isoandrocymbine	colchicine biosynthesis	235714	304650	226625	283254	2502754	2.45012e+06	223007	297303	1	1	501002	492119	593861	643849	311317	309764	1	328232	240420	271746	1.56982e+06	1.56212e+06	269303	289709	526128	447301	217842	286917	273362	278675	298763	263098	11.1259	371.174	C21 H25 N O5	CPD-9789
M309	PORPHOBILINOGEN	porphobilinogen	tetrapyrrole biosynthesis I (from glutamate) // superpathay of heme <i>b</i> biosynthesis from glutamate	1	88950.3	1	1	84854	88052.9	1	1	1	1	1	1	1	1	73795	1	134586	348897	1	111769	104814	85060.1	1	116792	546940	593265	184982	191685	512452	285066	111341	280222	1.43778	225.091	C10 H13 N2 O4	PORPHOBILINOGEN
M310	1516-DIHYDROBILIVERDIN	15,16-dihydrobiliverdin	0	154870	74786.3	143123	145080	1	1	70595.1	77469.9	134518	126224	74891.4	84133.1	154291	180140	169697	174109	108535	117557	151543	157522	162860	162415	94810.4	99022.1	117139	118540	125518	121146	100948	1	151514	155055	7.20448	582.234	C33 H34 N4 O6	1516-DIHYDROBILIVERDIN
M311	CPD-13031	(<i>E</i>)-phenylacetaldehyde oxime	prunasin and amygdalin biosynthesis // glucosinolate biosynthesis from phenylalanine	1.53414e+06	624205	1	1.37865e+06	2.09041e+06	2.16981e+06	560011	543777	2.1646e+06	2208164	1.65384e+06	1.60368e+06	1.57942e+06	1.65066e+06	675928	1.95207e+06	2.26733e+06	2.40839e+06	2.78938e+06	2616491	4070080	4.00407e+06	2.71862e+06	2.61861e+06	2121864	2.29721e+06	3.14872e+06	2.94129e+06	4133743	4.18949e+06	2013235	2.08824e+06	3.16355	135.068	C8 H9 N O	CPD-13031
M312	5-FORMYL-THF	(6<i>S</i>)-5-formyl-tetrahydrofolate mono-L-glutamate	folate transformations II	129698	114060	105868	125340	1	1	102971	104910	82527.7	89733.4	157117	159635	158469	178546	241516	250310	195065	199394	99081.8	124886	1	1	147093	165175	344420	345486	121516	117418	147176	136193	230225	238751	5.35	471.156	C20 H21 N7 O7	5-FORMYL-THF
M313	ALLOCRYPTOPINE	allocryptopine	chelerythrine biosynthesis	1	286714	1	1	168236	163629	1.70677e+06	270639	305493	303442	96490.8	416778	394826	380296	282941	289717	436681	2.54328e+06	1.68231e+06	332171	309243	308581	2.71038e+06	3.06673e+06	3.16837e+06	3182368	3.13493e+06	438978	1	1	3.21814e+06	3208967	2.81889	369.152	C21 H23 N O5	ALLOCRYPTOPINE
M314	CPD-12909	4&alpha;-carboxy-ergosta-7,24(24<sup>1</sup>)-dien-3&beta;-ol	sphingolipid biosynthesis (plants) // phytosterol biosynthesis (plants)	373913	315321	364954	371395	367502	355953	282657	293844	331426	320777	287922	293060	1	216778	446733	450173	406710	407729	439528	1	472532	461228	473798	481620	607291	600438	430323	430656	519162	500962	1	517897	13.18	441.337	C29 H45 O3	CPD-12909
M315	CPD-15447	protopanaxatriol	ginsenosides biosynthesis	314095	5.62552e+06	6.28097e+06	6.6818e+06	6449367	259395	5408243	340700	6.55753e+06	284664	361678	5.39385e+06	4.03915e+06	316760	380673	378030	456715	459512	1	363676	485728	7230423	429434	422143	1	1	442252	1	411554	407036	431306	415977	12.2504	476.379	C30 H52 O4	CPD-15447
M316	CPD-15127	5-deoxy-D-glucuronate	0	1	109520	1	1	1	1	101922	97660.9	1	83193.9	97310.4	96110.7	1	79048.2	150373	154969	104274	102441	1	1	134796	133120	104461	104315	1	89912.5	74430.2	1	98134	87117	114202	115722	21.03	177.042	C6 H9 O6	CPD-15127
M317	CPD-12393	(<i>E</i>)-1-(glutathion-<i>S</i>-yl)-<i>N</i>-hydroxy-&omega;-(methylsulfanyl)pentan-1-imine	glutathione-mediated detoxification II // glucosinolate biosynthesis from dihomomethionine	282559	166301	289964	296016	200038	204528	162447	157686	184579	181618	192843	226408	210124	194727	355280	350353	322768	353274	202179	226115	296418	272955	272816	247938	572766	566946	328849	336890	266180	266209	491537	490472	1.23	451.13	C16 H27 N4 O7 S2	CPD-12393
M318	CPD-7990	DL -&alpha;-difluoromethyllysine	0	108231	150898	156167	180461	106133	147194	226518	228744	216102	208345	239680	251996	142169	234534	165652	177948	174880	173673	162771	180257	164090	201826	196080	157585	190388	166772	104878	159246	175808	204458	193115	191414	9.62781	197.112	C7 H15 F2 N2 O2	CPD-7990
M319	CPD-19420	norbelladine	<i>Amaryllidacea</i> alkaloids biosynthesis	971253	573400	918639	962091	249510	280550	539786	488098	367530	376898	591092	1	467727	466776	1142502	1.18702e+06	811643	824947	469890	498655	1	1	603229	536996	1.48777e+06	1523075	697674	660975	699996	1	833867	834195	1.28	259.119	C15 H17 N O3	CPD-19420
M320	CPD-6222	gibberellin A<sub>43</sub>	0	233532	156522	185875	194388	138962	150503	142115	142436	290695	312852	137385	146183	131825	137096	379875	353958	296121	328780	233698	338453	310389	338354	415837	399351	252867	241926	366562	395761	422218	1	227200	239864	10.0677	391.141	C20 H23 O8	CPD-6222
M321	CPD-11839	24-epicathasterone-22-O-sulfate	0	1.92924e+06	2.11644e+06	745290	809381	631293	608930	1.97333e+06	787090	564224	1.2328e+06	1.75701e+06	852803	674421	1.45819e+06	929857	1901569	1.048e+06	3155230	847280	2.15612e+06	2.34275e+06	2.3031e+06	2.86572e+06	2.90307e+06	4629865	1.49976e+06	2.99845e+06	2998984	1.90777e+06	5.46452e+06	2.44045e+06	1.02924e+06	6.08312	511.312	C28 H47 O6 S	CPD-11839
M322	CPD-9306	thiosulfinate	propanethial <i>S</i>-oxide biosynthesis // superpathway of Allium flavor precursors	145821	326856	139240	319104	318432	331490	300317	306815	336783	120162	312531	324427	307497	358910	125228	128299	143741	144188	396250	430162	147193	382824	356757	380025	372683	366453	300823	132950	131711	322877	393128	175150	1.76031	162.013	C6 H10 O S2	CPD-9306
M323	CPD-15091	1-phenyl-3-(3-<i>C</i>-glucosyl-2,4,6-trihydroxyphenyl)propane-1,3-dione	pinocembrin <i>C</i>-glucosylation	261016	200577	245713	240600	199534	211408	180146	192953	286076	276172	166148	184720	140949	149814	1	352730	328842	345842	316545	302864	511107	520126	292265	272832	1	297302	221131	243946	264828	265311	1	310438	3.39	434.111	C21 H22 O10	CPD-15091
M324	CPD-6883	1,3,7-trihydroxyxanthone	tetrahydroxyxanthone biosynthesis (from benzoate) // superpathway of tetrahydroxyxanthone biosynthesis	309580	200088	258115	601204	334315	316184	185069	187300	474214	489702	186856	193639	475733	490570	551484	593177	187124	310939	574697	552518	213835	195629	253888	451851	621280	343258	488713	437225	429728	477507	676821	555469	1.86812	243.031	C13 H7 O5	CPD-6883
M325	KDO-8P	3-deoxy-D-<i>manno</i>-octulosonate 8-phosphate	CMP-3-deoxy-D-<I>manno</I>-octulosonate biosynthesis // CMP-KDO biosynthesis II (from D-arabinose 5-phosphate)	1.68574e+06	1.23464e+06	1.61382e+06	1.66976e+06	987064	972708	1.14651e+06	1.18177e+06	1.28417e+06	1.27988e+06	1.44791e+06	1.46206e+06	1.62002e+06	1.69016e+06	1.23083e+06	1.34942e+06	285417	337258	197097	293641	1.08499e+06	1.12125e+06	1.13562e+06	782246	2263341	845511	1	768344	555191	517775	1	370917	3.54	315.009	C8 H12 O11 P	KDO-8P
M326	CPD-10693	(8<i>E</i>)-4-hydroxy-sphing-8-enine	phosphate acquisition // ceramide degradation	387945	349673	355784	381742	143259	121691	310848	312221	226524	232386	286476	292127	250220	265547	438914	438963	696524	705211	407968	444550	449673	458818	538663	518396	1.59886e+06	1.6018e+06	544069	540130	486228	476442	943579	948096	13.81	316.29	C18 H38 N O3	CPD-10693
M327	CPD-12353	16&alpha;, 17-epoxy gibberellin A<sub>12</sub>	gibberellin inactivation III (epoxidation)	89298.9	409272	88425.2	1	112635	1	1	399619	81580	329699	99399.1	90076.8	267487	112700	122286	104839	113814	461629	465491	105045	107737	435714	129214	128950	151922	157749	131312	137778	124899	137995	126916	110179	6.32965	346.179	C20 H26 O5	CPD-12353
M328	CPD-9978	(6<i>E</i>)-8-oxogeranial	ceramide degradation // secologanin and strictosidine biosynthesis	1	1	1	1	127865	125423	1	1	1	132303	132760	164893	1	144153	124724	1	101538	134482	135701	154788	234307	255662	169168	168971	1	226728	131980	130801	164503	191777	275766	250351	1.29	166.098	C10 H14 O2	CPD-9978
M329	CPD-10759	(-)-&alpha;-bisabolol	0	6726289	5.52964e+06	6792498	6786778	5.10857e+06	4973417	5.11823e+06	5455466	6.20433e+06	6.71125e+06	5297364	4.94777e+06	4.87188e+06	5.25921e+06	8712399	8.04093e+06	7385749	7742206	6105049	5832467	7877816	7197840	6192636	6184202	7566240	7857953	6029115	6.01887e+06	6262886	6.70027e+06	7602362	7.71099e+06	3.4	222.201	C15 H26 O	CPD-10759
M330	GLYCEROL-3P	<i>sn</i>-glycerol 3-phosphate	triacylglycerol biosynthesis (Chlamydomonas) // glycerol degradation I // stigma estolide biosynthesis // CDP-diacylglycerol biosynthesis IV // glycerol-3-phosphate shuttle // CDP-diacylglycerol biosynthesis II // CDP-diacylglycerol biosynthesis I // phosphatidylglycerol biosynthesis II (non-plastidic) // phosphatidylglycerol biosynthesis I (plastidic) // superpathway of phospholipid biosynthesis…	193330	99867.7	195018	218383	174875	141351	90934.6	86197.1	124545	224516	103824	121842	1	1	142049	135124	117298	146521	125509	160281	253819	192866	97127.6	128231	217171	208775	254063	212840	153090	192995	161773	166117	1.27	169.994	C3 H7 O6 P	GLYCEROL-3P
M331	CPD-12643	1-hydroxycumene	0	511966	271109	473257	478295	344434	360358	234799	241582	275549	274030	300115	317922	312572	329437	470237	471323	555091	555486	276440	274876	317889	313007	398343	391527	532794	534591	534737	520439	406434	414432	601542	615260	1.28	136.089	C9 H12 O	CPD-12643
M332	ALIZARIN	alizarin	alizarin biosynthesis // cuticular wax biosynthesis	624116	592945	552002	1	328017	363880	510772	575770	409507	403834	1.18158e+06	1.18305e+06	981176	796912	979144	1001368	94225.8	111155	136502	187302	530935	162808	143196	174653	1.16132e+06	1.23154e+06	491247	533109	552136	570030	1.33714e+06	1.32908e+06	1.8029	240.04	C14 H8 O4	ALIZARIN
M333	CPD-7682	1-piperideine 6-carboxylate	lysine degradation II // lysine degradation III	198330	170987	180605	206982	189940	167610	153635	158363	91264.9	109228	154255	161521	113765	119526	195426	185379	222804	192014	118108	205504	129869	126048	189027	197435	233076	215260	185803	1	217916	217697	194388	203170	5.91452	126.058	C6 H8 N O2	CPD-7682
M334	CPD-9535	4'-hydroxy-rot-2'-enonate	rotenoid biosynthesis I	969364	860013	888133	885507	954077	995261	816673	821122	1.25141e+06	1.19053e+06	778540	760245	658836	658974	1.27686e+06	1.08663e+06	1.42272e+06	1.47201e+06	1.31086e+06	1.05321e+06	2.45751e+06	2.44986e+06	1.21771e+06	1.21626e+06	1.06555e+06	1.06341e+06	1.39177e+06	1.53574e+06	1.96153e+06	1.94255e+06	1192534	1.25342e+06	3.38	411.151	C23 H23 O7	CPD-9535
M335	CPD-8711	neoabietadienal	ceramide degradation // neoabietic acid biosynthesis // superpathway of diterpene resin acids biosynthesis	137776	156526	1	110826	1	122102	1	1	1	1	1	272597	1	1	92813.4	241643	89765.3	1	168156	116590	1	1	1	1	109877	136315	1	1	89183.2	114061	93154.7	84651.5	23.58	286.227	C20 H30 O	CPD-8711
M336	CPD-12586	methyl (<i>2E,6E</i>)-farnesoate	juvenile hormone III biosynthesis I	577522	279896	540052	578908	1	1	265056	264245	1	1	100788	113137	1	1	196947	212571	253408	118164	97278.8	138764	131403	151171	227514	143083	1	673032	94580.2	140611	157841	131012	147157	156085	5.6768	250.189	C16 H26 O2	CPD-12586
M337	CPD-717	3-dehydro-6-deoxoteasterone	brassinosteroid biosynthesis I // brassinosteroid biosynthesis II // superpathway of C28 brassinosteroid biosynthesis	1625389	1.65503e+06	4196340	1.60354e+06	1.32446e+06	1.29417e+06	1.61697e+06	1.59155e+06	1.24121e+06	1.28528e+06	1.80441e+06	1.79143e+06	1.49699e+06	1.53181e+06	2.00622e+06	1.99739e+06	7466327	7.57732e+06	5.7146e+06	2.05438e+06	1.93689e+06	1930194	2.36307e+06	2.3795e+06	11137383	11105750	7.52512e+06	2.99161e+06	16151010	4.4247e+06	2.22291e+06	5.99666e+06	5.95375	432.355	C28 H48 O3	CPD-717
M338	CPD-8052	1D-<i>chiro</i>-inositol	phosphate acquisition // B series fagopyritols biosynthesis // A series fagopyritols biosynthesis	5.36708e+06	2.68019e+06	5.0284e+06	5123144	2.47219e+06	2.44822e+06	2.49917e+06	2493945	3.01774e+06	3.04736e+06	3.00213e+06	2.85798e+06	2679369	2.74442e+06	5.3919e+06	5.46396e+06	3.31438e+06	3745048	3.2787e+06	3201985	4.80158e+06	4955894	711557	2.76981e+06	5.81271e+06	1.13461e+06	3.74321e+06	3.62416e+06	725729	3332573	3.63743e+06	963178	2.1	180.067	C6 H12 O6	CPD-8052
M339	13-HYDROXY-MAGNESIUM-PROTOPORP	13<SUP>1</SUP>-hydroxy-magnesium-protoporphyrin IX 13-monomethyl ester	3,8-divinyl-chlorophyllide <i>a</i> biosynthesis I (aerobic, light-dependent)	234573	212552	219997	205591	167642	178995	214517	222359	215772	218559	229218	221385	201744	232010	285333	287261	309774	300641	250656	276188	283482	264871	345660	387428	395721	385925	315378	326323	346278	334743	325057	317418	7.94	613.237	C35 H33 Mg N4 O5	13-HYDROXY-MAGNESIUM-PROTOPORP
M340	CPD-8962	6-methoxypodophyllotoxin	6-methoxypodophyllotoxin biosynthesis // podophyllotoxin glucosides metabolism	206211	198865	171734	165027	204585	217480	174009	157739	291729	309095	213252	200256	186942	176648	380139	444422	359313	413030	381509	395598	553150	650155	329180	320409	201443	164426	220325	206271	253921	232832	142274	150864	3.39	444.136	C23 H24 O9	CPD-8962
M341	CPD-16440	iridotrial	secologanin and strictosidine biosynthesis	202316	169845	1	195372	187835	177971	156553	161749	181893	192376	1	181804	124587	1	206564	194930	197371	202816	189721	217236	202770	192291	220930	217474	1	1	206485	200885	210957	215847	1	229720	10.26	182.095	C10 H14 O3	CPD-16440
M342	CPD-12507	O(2),1,9-trimethylurate	caffeine degradation II	685137	707723	683072	651209	762390	781593	652310	664833	823993	821124	1.23194e+06	1.28764e+06	1.16773e+06	1.20707e+06	1.14817e+06	1.16286e+06	872979	928369	715312	821339	521022	1.51711e+06	918583	952691	1206489	1.13151e+06	1093206	1.15523e+06	2.07342e+06	1.54837e+06	943862	847615	1.69	210.077	C8 H10 N4 O3	CPD-12507
M343	4-OXALOMESACONATE	(1<i>E</i>)-4-oxobut-1-ene-1,2,4-tricarboxylate	0	408231	817386	299062	509956	511246	1.12842e+06	761814	999560	1.35598e+06	1.29022e+06	656069	986525	635938	622540	401566	1	310009	402392	476622	265100	509720	531902	1	819728	628481	759285	506649	170979	248414	431467	299726	565248	1.79	198.987	C7 H3 O7	4-OXALOMESACONATE
M344	CPD-8073	1-18:2-2-16:0-monogalactosyldiacylglycerol	triacylglycerol biosynthesis (Chlamydomonas) // galactolipid biosynthesis I // arachidonate biosynthesis I (6-desaturase, lower eukaryotes) // icosapentaenoate biosynthesis I (lower eukaryotes) // docosahexaenoate biosynthesis I (lower eukaryotes) // linoleate biosynthesis I (plants) // hydroxylated fatty acid biosynthesis (plants) // glycolipid desaturation	3053977	3.61143e+06	3.00199e+06	2.95596e+06	2.31571e+06	2212328	3.32068e+06	3.49097e+06	2.65535e+06	2.60376e+06	3.52216e+06	3495610	3904811	4.09844e+06	4832147	4.77907e+06	4.16005e+06	4.43467e+06	3.94272e+06	4.03398e+06	3.38574e+06	3.32172e+06	4842699	4760307	5.61204e+06	5.62023e+06	3.55745e+06	3.596e+06	4.97408e+06	4.93165e+06	5555579	5435432	23.5	754.558	C43 H78 O10	CPD-8073
M345	CPD-15716	sucrose 6<sup>G</sup>-phosphate	0	884317	693396	855234	830317	769780	727202	654567	641798	715414	703619	754344	786223	749244	798534	940413	916939	892359	915227	841046	862346	808453	813579	861319	900089	1.25682e+06	1.30438e+06	813490	814179	804027	812251	1.09965e+06	1.1327e+06	1.8	420.07	C12 H21 O14 P	CPD-15716
M346	CPD-11775	strictosamide	camptothecin biosynthesis	423331	383376	416331	422952	178740	348112	341606	341567	404737	399705	386907	401158	367855	397106	488922	477330	483331	473619	216867	534320	493560	224545	569970	549780	598062	287108	291486	535119	436042	414125	592518	568441	23.925	498.211	C26 H30 N2 O8	CPD-11775
M347	CPD4KF-7	9&beta;-pimara-7,15-diene	0	221613	105665	203035	216000	91717.9	80420.7	103852	108622	1	114706	181254	178090	140082	158798	1	332321	409047	413383	203377	207358	1	135029	1	201957	129050	125831	135194	128485	207591	214403	472074	484901	21.71	272.243	C20 H32	CPD4KF-7
M348	L-DEHYDRO-ASCORBATE	L-dehydro-ascorbate	betaxanthin biosynthesis (via dopaxanthin) // superpathway of betalain biosynthesis // ethylene biosynthesis I (plants) // violaxanthin, antheraxanthin and zeaxanthin interconversion // superpathway of carotenoid biosynthesis in plants // L-ascorbate degradation III // ascorbate glutathione cycle	1.95622e+06	1.71334e+06	1.73408e+06	1.74775e+06	2.07869e+06	2.10174e+06	1.68027e+06	3635092	3023339	2.06114e+06	2.26026e+06	2319157	2189753	2.04258e+06	2.32644e+06	595676	1950065	2256269	2.11666e+06	2.15644e+06	2.92615e+06	2.18877e+06	1898195	2.02042e+06	4.033e+06	3.88545e+06	3.23329e+06	1.4612e+06	1.95262e+06	2.30602e+06	1.94849e+06	2.16828e+06	1.93125	174.017	C6 H6 O6	L-DEHYDRO-ASCORBATE
M349	CPD-6121	1-(3-aminopropyl)-4-aminobutanal	spermine and spermidine degradation II	121658	72215.4	126266	131223	140092	143459	187919	70098.7	163785	71780.4	78522.4	156574	188414	189316	177353	168584	189029	176213	91200.7	98516.6	101495	91430.9	94339.8	101861	333175	342779	93645	95885.7	130120	115358	208462	211836	9.7375	146.142	C7 H18 N2 O	CPD-6121
M350	CPD-8087	1-&alpha;-linolenoyl-2-palmitoyl-phosphatidylglycerol	ceramide degradation // fatty acid &alpha;-oxidation I // acyl-[acyl-carrier protein] thioesterase pathway // phospholipases // triacylglycerol degradation // phosphatidylglycerol biosynthesis II (non-plastidic) // phosphatidylglycerol biosynthesis I (plastidic) // superpathway of phospholipid biosynthesis II (plants) // cardiolipin biosynthesis II // arachidonate biosynthesis I (6-desaturase, lo…	534824	478258	550028	550753	537155	490758	421230	425154	537329	502738	401353	397836	236200	304327	107678	106782	598688	629171	655906	671522	581638	589207	789994	670131	876918	862735	641409	648227	744513	748736	696477	727551	20.69	743.505	C40 H72 O10 P	CPD-8087
M351	CPD-17614	9(S)-hydroxy-(10E,12Z,15Z)-octadeca-10,12,15-trienoate	vernolate biosynthesis III // ceramide degradation // fatty acid &alpha;-oxidation I // acyl-[acyl-carrier protein] thioesterase pathway // phospholipases // triacylglycerol degradation // methyl ketone biosynthesis (engineered) // alkane oxidation	79605.7	1	80087.7	111818	1	1	1	1	157237	168556	87748.3	91084.3	73428	84041.7	90718.4	131336	192842	94185.4	184963	188719	156054	89753.1	78016.3	94330.2	1	1	192176	189779	133365	113986	159332	259826	10.666	293.216	C18 H29 O3	CPD-17614
M352	CPD-13570	zealexin A2	zealexin biosynthesis	131411	119776	119526	117188	1	102254	107834	1	1	1	131633	128312	119694	132400	128643	167773	145606	140670	164115	1	176811	182833	194695	213491	1	235943	256564	256534	305843	281219	215592	193062	1.29	249.156	C15 H21 O3	CPD-13570
M353	CPD-18120	caffealdehyde	arabidopyrone biosynthesis	684871	453222	464464	652437	282878	298107	434506	615609	489904	347046	806374	577415	781338	601272	810801	807269	664039	489335	371945	388694	387337	375791	428851	665380	962575	917732	549058	589850	476608	483411	804196	826788	2.15344	164.048	C9 H8 O3	CPD-18120
M354	CPD-9617	robustaquinone C	cuticular wax biosynthesis // robustaquinone biosynthesis	151989	1	138374	148932	1	1	1	1	1	1	1	1	88266.4	93676.1	162448	84639.4	123194	136090	1	87243.7	84119.7	81240.4	86357.6	98434.2	1	1	1	1	88962	88683.4	94603.3	98769.5	4.79333	300.065	C16 H12 O6	CPD-9617
M355	CPD-718	3-dehydroteasterone	brassinosteroid biosynthesis I // superpathway of C28 brassinosteroid biosynthesis	176399	269490	170815	190209	180791	202812	237614	235992	205107	186783	255033	261577	227503	265454	299469	297912	305210	334820	299824	297624	266701	266424	371305	363728	392909	398112	272476	265301	358857	363997	400478	364696	25.34	446.341	C28 H46 O4	CPD-718
M356	CPD-14052	<i>N</i>, <i>N</i>-dihydroxy-tetrahomomethionine	glucosinolate biosynthesis from tetrahomomethionine	1.73087e+06	1.63816e+06	1.62673e+06	1.67169e+06	1.45806e+06	1.33531e+06	1.46487e+06	1.58136e+06	1.58257e+06	1.53949e+06	1.66094e+06	1.62403e+06	1.56596e+06	1.62872e+06	1.94553e+06	1.92186e+06	735090	729791	1.67527e+06	1.65613e+06	567742	1.6386e+06	2.13612e+06	644515	742425	3.12115e+06	1.96654e+06	1.94297e+06	1.96777e+06	1.99295e+06	563605	1.85996e+06	7.93	236.096	C9 H18 N O4 S	CPD-14052
M357	CPD-4580	4&alpha;-formyl-5&alpha;-cholesta-8,24-dien-3&beta;-ol	sphingolipid biosynthesis (plants) // zymosterol biosynthesis // cholesterol biosynthesis I	28435200	1	1.79784e+06	1.76136e+06	1	1.72997e+06	23813926	1.68019e+06	1.84489e+06	1	23139604	23468722	17533970	18932372	2.14842e+06	34621124	2.2364e+06	2.3813e+06	2311229	2.40946e+06	721931	755607	36746860	717673	2.75595e+06	2.80316e+06	32368282	32912022	38627032	2.45513e+06	750675	2.46904e+06	18.7621	412.326	C28 H44 O2	CPD-4580
M358	CPD-13214	<i>p</i>-nitrophenyl-&beta;-D-xylobioside	0	553978	312332	530136	525436	232392	235726	269289	265344	289852	322359	334857	351953	268700	243180	479689	476918	381534	425111	417231	465896	512528	508737	368490	378069	576791	573572	514961	513840	387863	405353	492900	486487	1.26	403.11	C16 H21 N O11	CPD-13214
M359	CPD-7559	dihydroartemisinate	artemisinin and arteannuin B biosynthesis	156117	226168	160258	182730	188915	155780	191690	215065	267260	299110	184600	180954	247178	251275	274930	235908	475588	478163	222003	236132	230958	233924	248061	247849	233564	236150	234464	233041	452746	248967	414461	399343	6.81	235.168	C15 H23 O2	CPD-7559
M360	4-ALPHA-METHYL-5-ALPHA-CHOLEST-7-EN-3-ON	4&alpha;-methyl-5&alpha;-cholest-7-en-3-one	0	1	821014	835533	873748	885156	1	1	759576	834982	1	397539	409872	542659	608410	122801	129877	116451	1.04769e+06	1.12872e+06	107065	1.05728e+06	186575	109292	106327	145607	1.46067e+06	215868	279932	1	117988	153280	164586	20.2556	398.354	C28 H46 O	4-ALPHA-METHYL-5-ALPHA-CHOLEST-7-EN-3-ON
M361	CPD-13171	15,9'-di-<i>cis</i>-phytofluene	<i>trans</i>-lycopene biosynthesis II (oxygenic phototrophs and green sulfur bacteria) // superpathway of carotenoid biosynthesis in plants	438033	429636	386428	412499	394853	390685	364464	389014	429387	405251	348019	341889	225575	278049	548523	517835	442854	464488	524265	557897	489145	504269	607834	576409	683156	674306	531757	510294	643699	634382	610612	614225	26.41	542.486	C40 H62	CPD-13171
M362	CPD-19811	(+)-7-<i>epi</i>-12-oxojasmonoyl-L-isoleucine	jasmonoyl-L-isoleucine inactivation	674823	650574	669243	686212	607140	603264	633239	649381	630595	1	741053	726029	683321	733566	230972	874348	856783	978702	105761	107145	1	142334	1	1	265439	1.0463e+06	127580	885364	1	1	797380	862716	11.0246	336.191	C18 H26 N O5	CPD-19811
M363	CPD-2184	1-oleoyl-2-(3E)-hexadecenoyl-phosphatidylglycerol	ceramide degradation // fatty acid &alpha;-oxidation I // acyl-[acyl-carrier protein] thioesterase pathway // phospholipases // triacylglycerol degradation // phosphatidylglycerol biosynthesis II (non-plastidic) // phosphatidylglycerol biosynthesis I (plastidic) // superpathway of phospholipid biosynthesis II (plants) // cardiolipin biosynthesis II // arachidonate biosynthesis I (6-desaturase, lo…	1.56356e+06	1.22088e+06	1.48287e+06	1.5282e+06	1.56491e+06	1.46441e+06	1.10881e+06	1174032	1.55855e+06	1.50627e+06	989758	994003	789246	882148	1.95888e+06	1.85201e+06	144088	1.61752e+06	149137	1.93958e+06	1.31354e+06	77566.5	190293	1.73739e+06	2.44822e+06	573637	1.98633e+06	2.01197e+06	2.0853e+06	2.06427e+06	445896	456022	21.4697	745.518	C40 H74 O10 P	CPD-2184
M364	CPD-10451	2-methyl-1,5-dinitro-3-nitrosobenzene	2,4,6-trinitrotoluene degradation	547988	856630	567579	527631	687971	666177	565574	535994	880060	914825	869764	888970	593246	899245	881941	881534	859539	556440	895872	871337	624402	616358	600756	574407	769464	531740	569811	554441	826171	262142	782301	818694	1.83	211.026	C7 H5 N3 O5	CPD-10451
M365	PSEUDOURIDINE-5-P	pseudouridine 5'-phosphate	0	197864	1	155308	170727	1	1	1	1	1	1	1	1	1	1	251547	249377	92905	89812	189225	185807	202332	186077	1	1	175557	172809	1	1	1	1	152803	164807	4.784	322.015	C9 H11 N2 O9 P	PSEUDOURIDINE-5-P
M366	CPD-4621	dihydrozeatin-9-<i>N</i>-glucoside-<i>O</i>-glucoside	cytokinin-<i>O</i>-glucosides biosynthesis	948254	885652	925561	944846	831783	828197	851930	899105	1.13022e+06	936732	930708	905891	866377	920953	1.15035e+06	1.05768e+06	262629	216051	1.05234e+06	1.02752e+06	1050620	1051556	1235483	1.24137e+06	1.29477e+06	187968	191120	1.16613e+06	195257	194069	162411	1.14232e+06	7.94	545.244	C22 H35 N5 O11	CPD-4621
M367	DIHYDROXYNAPHTHOATE	1,4-dihydroxy-2-naphthoate	2-carboxy-1,4-naphthoquinol biosynthesis // 1,4-dihydroxy-2-naphthoate biosynthesis II (plants) // phylloquinol biosynthesis // superpathway of phylloquinol biosynthesis // juglone biosynthesis // alizarin biosynthesis // lawsone biosynthesis	12845497	9819131	12300354	12353531	6.53963e+06	6525240	9420367	9249312	8966346	9233526	9975891	10617399	9456257	9637795	13498715	1	11386816	11618897	10657695	1	10877850	10951164	11999863	12070683	17577948	17496308	9144926	8951332	8362808	8.20478e+06	14460238	14653064	0.95	203.04	C11 H7 O4	DIHYDROXYNAPHTHOATE
M368	HISTIDINAL	histidinal	L-histidine biosynthesis	796184	897212	742377	770784	461096	493321	851316	827633	599623	615590	754110	759696	677023	688744	856070	842477	424988	452780	519891	551259	529538	507680	820178	836570	439901	460654	478205	484348	372858	392396	606272	635757	1.22	140.081	C6 H10 N3 O	HISTIDINAL
M369	CPD0-1584	2,4-diamino-6-ethyl-5,3'-(2-cyclohexylphenoxy)prop-1'-yloxypyrimidine	0	236710	186343	325244	212033	1	1	221031	162757	216265	216245	278466	240944	276117	337343	409002	382342	257517	408773	382952	326898	394685	391290	316257	436810	498200	330882	325234	322240	259704	326090	435236	405049	20.47	412.251	C23 H32 N4 O3	CPD0-1584
M370	CPD0-1555	3-methylphosphoenolpyruvate	0	1.11153e+06	919768	1164744	1114584	1.27793e+06	225849	160247	155133	1317767	240582	1.17378e+06	1.21372e+06	97102.4	94791.4	167967	120461	199878	1360184	1.3242e+06	1.35536e+06	282352	1.65997e+06	79259.5	80523.8	1.42113e+06	1.41876e+06	187569	1.21099e+06	176466	245027	1.2716e+06	1.27124e+06	2.27781	178.97	C4 H4 O6 P	CPD0-1555
M371	CPD-9884	(2S,5R)-2-(2-hydroxypropan-2-yl)-5,9-dimethyl-1-oxaspiro[5.5]undec-8-ene-7,10-dione	heliannuol and heliespirone biosynthesis	333133	372795	288704	304523	361483	329410	329651	325563	344385	371228	356336	327650	388790	434236	460920	501450	464832	522517	550356	517297	575839	529440	604622	591827	530171	541941	544242	547723	510317	510016	576907	570538	18.3	266.154	C15 H22 O4	CPD-9884
M372	L-AZASERINE	L-azaserine	0	126748	181165	129776	300686	223674	214519	172111	162917	219587	220473	347748	175730	332395	337099	460756	444605	229602	252677	272043	215979	333443	247276	228262	245843	160961	149008	300239	301937	381446	365645	192310	206229	2.77938	174.053	C5 H8 N3 O4	L-AZASERINE
M373	CPD-476	4-(2-aminophenyl)-2,4-dioxobutanoate	0	1126306	899179	966854	965610	841414	856047	823034	359395	1.01297e+06	1.04972e+06	1.20528e+06	1.22842e+06	1.15707e+06	1.23253e+06	653712	1.20956e+06	1.36262e+06	1.37618e+06	1.56594e+06	1679862	1.84709e+06	1.82338e+06	1.58827e+06	1.63721e+06	768326	780580	1.31952e+06	1.34266e+06	250213	237253	734211	790127	2.4575	206.046	C10 H8 N O4	CPD-476
M374	CPD-12321	15-<i>cis</i>-phytoene	neurosporene biosynthesis // <i>trans</i>-lycopene biosynthesis I // &beta;-carotene biosynthesis (engineered) // <i>trans</i>-lycopene biosynthesis II (oxygenic phototrophs and green sulfur bacteria) // superpathway of carotenoid biosynthesis in plants	3310226	2855077	3.07813e+06	3.1497e+06	1	1	2624318	2.66938e+06	1	1	1	2570919	1	2115603	4.20543e+06	4.01606e+06	3.42357e+06	1	3.96228e+06	1	3567174	3440270	1	1	5.29361e+06	5156218	3.9091e+06	3.84154e+06	1	1	4714354	4.58869e+06	22.12	544.504	C40 H64	CPD-12321
M375	18-HYDROXYOLEATE	18-hydroxyoleate	ceramide degradation // fatty acid &alpha;-oxidation I // acyl-[acyl-carrier protein] thioesterase pathway // phospholipases // triacylglycerol degradation // wax esters biosynthesis II // terminal olefins biosynthesis I // methyl ketone biosynthesis (engineered) // alkane oxidation // sporopollenin precursors biosynthesis // suberin monomers biosynthesis // cutin biosynthesis	1.42812e+06	1.23234e+06	1.50262e+06	1.50669e+06	1.51778e+06	1.19187e+06	1.30886e+06	1.31675e+06	1.48242e+06	1.48525e+06	1.28835e+06	1.27738e+06	1.41653e+06	1.32612e+06	1.71717e+06	1.80601e+06	1.80013e+06	1.5645e+06	1.50268e+06	1599964	1557375	1.28791e+06	1.61203e+06	1.50113e+06	1.69028e+06	1.74094e+06	1580034	1.43877e+06	1.38864e+06	1.52743e+06	1.43421e+06	1.73128e+06	19.4	297.245	C18 H33 O3	18-HYDROXYOLEATE
M376	CPD-12796	2,2'-azino-bis-(3-ethylbenzothiazoline-6-sulfonate)	0	181599	136773	175447	170413	185076	154899	102383	116370	182030	192836	99572.2	82117.6	1	77798.9	236959	210715	186004	207679	243146	235599	133471	150482	222094	217439	281570	279873	246988	276970	280707	286006	225907	260471	21.63	511.995	C18 H16 N4 O6 S4	CPD-12796
M377	CPD-11847	<i>N</i>-(4-hydroxybenzoyl)-L-glutamate	0	315376	237947	301337	316365	219896	217628	196521	212382	290296	324981	415238	414016	349874	368347	337520	354622	100236	488174	338862	329818	393439	377576	113264	121892	130240	618094	366543	354834	86324	426407	97725.2	147119	1.32	265.061	C12 H11 N O6	CPD-11847
M378	CPD-29	<i>p</i>-chloromercuribenzoate	0	838843	834010	871373	864008	756117	758886	813952	813183	807789	835228	807101	848963	780095	832301	1.03745e+06	1.00167e+06	788482	822223	792143	862565	828469	814723	1.02612e+06	1.03251e+06	831805	758542	802053	776683	642484	680056	942566	1.00974e+06	2.46	350.956	C7 H4 Cl Hg O2	CPD-29
M379	CPD-260	(+)-<i>trans</i>-carveol	phosphate acquisition // (4S)-carvone biosynthesis	137328	101117	137818	196160	209345	167321	92066.7	101952	151467	163116	88843.1	154253	222288	243816	146384	117610	152716	130999	174464	202703	181936	310562	200302	185874	136862	256374	139466	164880	164489	242926	192871	181549	1.59	152.121	C10 H16 O	CPD-260
M380	CPD-13494	6-gingerol	6-gingerol biosynthesis	222315	185840	233784	209229	231585	191409	151029	1	184722	1	191484	187200	124296	130565	284375	268586	208216	205795	271200	308768	218713	177546	350710	306581	308514	282905	298548	289574	323339	345058	311988	309947	19.868	294.188	C17 H26 O4	CPD-13494
M381	CPD-7972	bixin	ceramide degradation // fatty acid &alpha;-oxidation I // acyl-[acyl-carrier protein] thioesterase pathway // phospholipases // triacylglycerol degradation // methyl ketone biosynthesis (engineered) // alkane oxidation // bixin biosynthesis	188792	132437	117226	192773	233221	216015	118992	117450	348872	358789	235886	157994	426323	466250	225053	216298	110514	112674	415922	452476	136977	134088	162299	169125	329198	327205	358987	148445	192074	209015	203883	192567	9.82687	393.206	C25 H29 O4	CPD-7972
M382	CPD0-1354	tetrahydrothiamine diphosphate	0	609518	438614	591060	583734	441029	408345	406219	396615	435866	422633	508814	167263	499236	527767	670690	152391	558781	593008	523941	537129	448318	455935	117930	542646	942697	948295	480816	456741	470898	477083	166741	803073	1.8	425.048	C12 H19 N4 O7 P2 S	CPD0-1354
M383	PANTETHEINE-P	4'-phosphopantetheine	acyl carrier protein metabolism // coenzyme A biosynthesis II (eukaryotic) // coenzyme A biosynthesis I (prokaryotic) // superpathway of pantothenate and coenzymeA biosynthesis	1	1	112157	1	1	1	1	1	1	1	1	1	1	1	96823.5	1	1	125138	1	80632.6	1	1	1	132073	284748	344796	106883	117350	116068	166838	233569	201116	1.56231	356.081	C11 H21 N2 O7 P S	PANTETHEINE-P
M384	CPD-864	(+)-bornane-2,5-dione	0	1	1	1	1	127865	125423	1	1	1	132303	132760	164893	1	144153	124724	1	101538	134482	135701	154788	234307	255662	169168	168971	1	226728	131980	130801	164503	191777	275766	250351	1.29	166.098	C10 H14 O2	CPD-864
M385	CPD-4210	<i>trans</i>-zeatin	<i>trans</i>-zeatin biosynthesis // cytokinin-<i>O</i>-glucosides biosynthesis // cytokinins 7-<i>N</i>-glucoside biosynthesis // cytokinins 9-<i>N</i>-glucoside biosynthesis // cytokinins degradation // lupinate biosynthesis	1	6.32227e+06	5269899	5355672	5659446	5695401	5977270	5.94042e+06	7606494	7822177	8249889	8.30968e+06	1	9484962	1	8473854	8573124	8721392	6.36598e+06	6.88631e+06	5.761e+06	5.73235e+06	9874261	9730980	9120857	8994926	8.1674e+06	8263966	9919917	9861238	8646517	8693391	2.65	219.114	C10 H13 N5 O	CPD-4210
M386	CPD-9896	3,4-dihydroxy-5-<i>all-trans</i>-nonaprenylbenzoate	ubiquinol-9 biosynthesis (eukaryotic)	3553090	3020048	3326106	3.3844e+06	3463779	3.30085e+06	2.80525e+06	2.87841e+06	3.35472e+06	3350025	2.65577e+06	2.69204e+06	1980500	2.18378e+06	4.4354e+06	4.22158e+06	3785360	3.85868e+06	4275304	4.41075e+06	3.57301e+06	3575897	4568135	4.30284e+06	5.79882e+06	5439118	4.26284e+06	4259320	4.94239e+06	1	4.96132e+06	4932813	21.6	765.589	C52 H77 O4	CPD-9896
M387	CPD-734	(-)-jasmonate	jasmonic acid biosynthesis // jasmonoyl-amino acid conjugates biosynthesis I // jasmonoyl-amino acid conjugates biosynthesis II // superpathway of jasmonoyl-amino acid conjugates biosynthesis // hydroxyjasmonate sulfate biosynthesis // tuberonate glucoside biosynthesis	172947	1	137609	157396	1	117672	162742	146894	1	170708	134392	156226	194305	209591	160615	156834	1	230841	185560	228300	173973	205551	207525	246490	1	1	218191	206045	389626	371703	230369	220776	1.26	209.118	C12 H17 O3	CPD-734
M388	CPD-7117	delphinidin-3-<i>O</i>-&beta;-D-glucoside	anthocyanin biosynthesis (delphinidin 3-O-glucoside) // anthocyanin biosynthesis // anthocyanidin sambubioside biosynthesis // anthocyanidin 3-malylglucoside biosynthesis (acyl-glucose dependent) // violdelphin biosynthesis // delphinidin diglucoside biosynthesis (acyl-glucose dependent) // gentiodelphin biosynthesis // ternatin C5 biosynthesis // superpathway of anthocyanin biosynthesis (from de…	1	1	1	1	1	1	1	1	1	1	1	1	1	1	120266	1	103573	1	1	100333	142546	1	1	113182	161344	147260	1	1	1	115471	1	144225	1.32	463.088	C21 H19 O12	CPD-7117
M389	CPD0-1606	fusidate	0	2289624	2336655	1004017	874777	841582	3.06005e+06	2.23887e+06	2.22027e+06	1	3.5003e+06	4.20783e+06	813248	599517	2.4006e+06	4.83664e+06	4870618	3.16956e+06	3.168e+06	1.50975e+06	4561054	2.86115e+06	2.01018e+06	3344914	3333139	3.69774e+06	3378427	5.71531e+06	3.4975e+06	3.57469e+06	1	3.20658e+06	3.08987e+06	10.3683	515.336	C31 H47 O6	CPD0-1606
M390	FERULIC-ACID	ferulate	ferulate and sinapate biosynthesis // pelargonidin diglucoside biosynthesis (acyl-glucose dependent) // delphinidin diglucoside biosynthesis (acyl-glucose dependent) // cyanidin diglucoside biosynthesis (acyl-glucose dependent) // free phenylpropanoid acid biosynthesis // superpathway of scopolin and esculin biosynthesis // simplecoumarins biosynthesis // suberin monomers biosynthesis	335106	241226	353417	747700	291062	298946	250040	247738	596662	279183	566017	571900	602671	327290	397578	633810	678016	353868	614908	308463	267953	235436	322235	346695	884059	885531	282419	236783	255420	670004	798845	793258	1.42	193.052	C10 H9 O4	FERULIC-ACID
M391	GIBBERELLIN	gibberellin A<sub>3</sub>	gibberellin biosynthesis V // superpathway of gibberellin biosynthesis	121426	1.13908e+06	129995	118572	122997	915228	149428	142501	124788	1.08235e+06	1.19239e+06	168044	1.05853e+06	201899	182960	181022	1.39704e+06	229064	175356	200685	1.38618e+06	1.34877e+06	1.28115e+06	226795	241187	241503	1711549	226893	372247	1.7907e+06	257992	241409	1.595	345.134	C19 H21 O6	GIBBERELLIN
M392	THYMIDINE	thymidine	pyrimidine deoxyribonucleosides salvage // superpathway of pyrimidine deoxyribonucleoside salvage	1	119133	1	112914	90698.1	1	111660	129330	1	105627	191617	183191	1	195070	220885	223931	208675	213019	153542	117461	181257	159538	1	171967	166032	332966	255788	264323	424863	420454	162133	180234	1.68692	242.093	C10 H14 N2 O5	THYMIDINE
M393	ACETYL-GLU	<i>N</i>-acetyl-L-glutamate	L-arginine biosynthesis II (acetyl cycle) // L-ornithine biosynthesis I // L-arginine biosynthesis I (via L-ornithine)	1.02402e+06	311094	928204	1.00082e+06	558305	514283	282255	279067	732386	787420	1.31181e+06	1.32224e+06	1.29233e+06	1.41836e+06	1.69279e+06	1.64796e+06	1.92733e+06	1946879	925096	1.09929e+06	659009	626419	1.87584e+06	1.94186e+06	2.73893e+06	2750107	1.25062e+06	1.2072e+06	1.70164e+06	1.69787e+06	2.36112e+06	2.36566e+06	2.17	187.051	C7 H9 N O5	ACETYL-GLU
M394	PHENYLACETOTHIOHYDROXIMATE	(<i>Z</i>)-2-phenyl-1-thioacetohydroximate	glucosinolate biosynthesis from phenylalanine	2.06605e+06	336606	2.50758e+06	2235394	507649	1.85605e+06	1.71795e+06	491068	1.94736e+06	1.7459e+06	1.55808e+06	1.6355e+06	186053	1.6761e+06	626905	512723	430060	2.41308e+06	2.4337e+06	2.54912e+06	2.22729e+06	2.02652e+06	629511	2.11093e+06	2457668	2.47995e+06	232475	689707	513336	422271	2.27892e+06	2308874	13.1113	166.029	C8 H8 N O S	PHENYLACETOTHIOHYDROXIMATE
M395	CPD-5683	acidomycin	0	223262	390592	170290	195694	127351	436018	371739	353772	92010.7	102934	196237	200653	121594	132671	241991	514264	1	215222	93592.4	124032	129680	105769	299736	324402	436568	432859	119499	123773	331445	164761	222172	629200	3.62742	216.07	C9 H14 N O3 S	CPD-5683
M396	CPD-8910	(+)-secoisolariciresinol	matairesinol biosynthesis // (+)-secoisolariciresinol diglucoside biosynthesis	491586	486053	113664	490986	111474	106972	246310	115047	134775	124968	504658	519695	517073	539538	640675	601796	191228	188551	513697	553009	585398	577711	183402	170476	206706	200756	195422	655132	242795	268641	587715	158507	10.1381	362.18	C20 H26 O6	CPD-8910
M397	1-7-DIMETHYLXANTHINE	paraxanthine	caffeine biosynthesis II (via paraxanthine)	5361351	2.67427e+06	711022	5.10576e+06	2460974	2436309	2.49309e+06	2482951	3.01774e+06	3.04736e+06	3.00213e+06	2.85289e+06	2679369	2.74442e+06	941154	908573	673659	3750798	3.2787e+06	3.20031e+06	640001	4.94927e+06	711557	3080961	785626	1.13461e+06	704955	3.61774e+06	725729	685742	3978376	963178	3.7675	180.067	C7 H8 N4 O2	1-7-DIMETHYLXANTHINE
M398	CPD-9370	(+)-germacrene D	germacrene biosynthesis	6619511	5462798	6.71669e+06	6.71959e+06	5078948	4948780	5036727	5.38041e+06	6.07356e+06	6.57568e+06	5.23776e+06	4891052	4.79738e+06	5183045	8633167	7916635	7168285	7.50262e+06	6.00643e+06	5722950	7.7974e+06	7132882	6004365	5982530	7098319	7.34671e+06	5885769	5809167	6.05188e+06	6.48816e+06	7.28898e+06	7408438	3.4	204.19	C15 H24	CPD-9370
M399	CPD-8706	levopiramadiene-diol	phosphate acquisition // levopimaric acid biosynthesis // superpathway of diterpene resin acids biosynthesis	124367	1	262016	2.21124e+06	2.41923e+06	89125.6	2.14074e+06	2252717	2.58416e+06	1	1	2.17896e+06	2.64437e+06	2.70766e+06	99246.1	95891.7	93513.7	203178	2.98593e+06	65344.9	3.17422e+06	1015667	1	1	83659.4	280068	3.24916e+06	3.24756e+06	1	1	127683	85744.9	22.082	304.24	C20 H32 O2	CPD-8706
M400	CPD-13613	L-<i>threo</i>-sphinganine (C18)	phosphate acquisition // ceramide degradation	780489	841346	808352	822803	819088	743500	671855	706908	837586	744326	860169	869773	874950	862249	1.01676e+06	1.001e+06	979578	1.04198e+06	1.06135e+06	1.09804e+06	854145	1.07195e+06	1.17749e+06	1.01054e+06	1.14422e+06	1.1968e+06	1.11304e+06	1.0975e+06	1.09265e+06	1141409	1.13776e+06	1.13304e+06	19.27	302.308	C18 H40 N O2	CPD-13613
M401	CPD-18761	coniferyl alcohol radical	justicidin B biosynthesis // sesamin biosynthesis // matairesinol biosynthesis	617387	571348	544556	557233	378635	361592	516073	556100	303744	331369	833145	886441	778007	790988	864345	908078	327029	338280	483920	529474	478725	468851	539662	572579	290823	1	555988	565466	433599	461036	435366	421906	5.61	179.073	C10 H11 O3	CPD-18761
M402	CPD-12406	(<i>E</i>)-1-(L-cysteinylglycin-<i>S</i>-yl)-<i>N</i>-hydroxy-&omega;-(methylsulfanyl)nonan-1-imine	glutathione-mediated detoxification II // glucosinolate biosynthesis from hexahomomethionine	543472	1	495714	533258	1	1	88012.4	1	1	1	75861	82127.3	1	1	99921	90320	144937	119846	88261.2	1	80194.8	102719	131892	154825	1	1	1	117014	181399	243993	137386	113142	3.5125	379.167	C15 H29 N3 O4 S2	CPD-12406
M403	CPD0-1472	tetrahydropteroyl-&alpha;-glutamylglutamate	phosphopantothenate biosynthesis I // superpathway of coenzyme A biosynthesis II (plants) // inosine-5'-phosphate biosynthesis II // 5-aminoimidazole ribonucleotide biosynthesis I // superpathway of purine nucleotides <i>de novo</i> biosynthesis I // glutamate removal from folates // glycine cleavage // folate polyglutamylation // folate transformations II // glycine biosynthesis // glycine biosy…	1	1	1	1	1	1	1	1	1	1	1	1	1	1	1	1	1	1	1	1	1	1	1	1	107227	101772	71111.9	1	81043.5	91759.5	80860.1	85251.2	23.14	571.188	C24 H27 N8 O9	CPD0-1472
M404	CPD-19789	deoxyadlupulone	adlupulone and adhumulone biosynthesis // superpathway of bitter acids biosynthesis	472456	482627	495540	494937	1.14845e+06	1114112	449447	1.34839e+06	393923	446375	518027	531242	1.34348e+06	477091	650467	1723820	105393	92731.3	526493	75363.9	605228	551570	116460	119654	118034	94558.7	163290	161559	1	230537	90092.8	109046	5.26549	345.209	C21 H29 O4	CPD-19789
M405	CPD-4862	<i>N</i>-hydroxy-L-valine	linamarin biosynthesis // superpathway of linamarin and lotaustralin biosynthesis	510835	573015	483827	495117	513938	520796	532922	536479	502824	521381	703672	604836	646560	725109	1.00025e+06	1.02774e+06	677241	672107	605481	628330	604728	584432	745392	758457	893448	904813	624735	602062	723033	740990	816338	856600	2.01	132.067	C5 H10 N O3	CPD-4862
M406	CPD-8157	1-palmitoyl-2-oleoyl-phosphatidylcholine	phosphatidylcholine biosynthesis I // phosphatidylcholine biosynthesis II // diacylglycerol biosynthesis (PUFA enrichment in oilseed) // phosphatidylcholine acyl editing // phosphatidylcholine biosynthesis IV // phosphatidylcholine biosynthesis III // superpathway of phospholipid biosynthesis II (plants) // diacylglycerol and triacylglycerol biosynthesis // phospholipases // arachidonate biosynth…	302816	500672	1	297081	290025	280211	235448	238427	287502	275730	1	223343	574092	627281	449190	390420	548267	537104	415304	418537	319371	311293	746058	722250	1.44993e+06	1394227	899328	883032	608953	631963	755209	763957	23.315	759.573	C42 H82 N O8 P	CPD-8157
M407	CPDQT-409	(<i>E</i>)-1-(L-cystein-<i>S</i>-yl)-<i>N</i>-hydroxy-&omega;-(methylsulfanyl)octan-1-imine	glutathione-mediated detoxification II // glucosinolate biosynthesis from pentahomomethionine	127992	109773	113621	137705	115364	107788	116636	110123	85174.2	124473	155683	146572	157003	158116	215696	218757	242146	339890	163837	199461	204785	218099	212623	1	436883	401212	344303	478148	269119	1	308805	246856	7.275	308.125	C12 H24 N2 O3 S2	CPDQT-409
M408	CPD-8697	palustradiene	palustric acid biosynthesis // superpathway of diterpene resin acids biosynthesis	221613	105665	203035	216000	91717.9	80420.7	103852	108622	1	114706	181254	178090	140082	158798	1	332321	409047	413383	203377	207358	1	135029	1	201957	129050	125831	135194	128485	207591	214403	472074	484901	21.71	272.243	C20 H32	CPD-8697
M409	CPD-663	UDP-4-dehydro-6-deoxy-&alpha;-D-glucose	UDP-&beta;-L-rhamnose biosynthesis	75410.2	285804	96811.3	312673	230860	209251	286174	307136	253794	284744	349057	335247	298642	316870	88815.1	87352.6	481046	74956.6	87240.3	93347.4	403914	378617	89249.1	78546.2	104007	108559	82499.9	95448.8	95616.9	98040.1	87558.1	94172.4	14.4784	546.034	C15 H20 N2 O16 P2	CPD-663
M410	CPD-12447	phlorizin	phloridzin biosynthesis	90401.6	159240	85191.3	96771.8	1	1	137646	134592	1	1	161933	165611	196735	203910	110981	102627	1	1	121552	140050	1	1	161823	153563	98567.2	101621	153226	161032	157650	145286	1	111947	4.67	435.126	C21 H23 O10	CPD-12447
M411	O-PHENANTHROLINE	<i>o</i>-phenanthroline	0	5.01599e+06	2.46476e+06	4.73546e+06	4.74821e+06	2.33089e+06	2260366	2320922	2.29469e+06	2.81437e+06	2823250	2.62776e+06	2682063	2.52275e+06	2.5792e+06	4706142	4.72544e+06	3.06084e+06	3.15103e+06	3.05197e+06	3143310	4.51611e+06	4586056	2.43682e+06	2.52233e+06	5.00532e+06	5114870	3.24503e+06	3121291	3.01366e+06	281902	3.32133e+06	3.34002e+06	1.26	180.067	C12 H8 N2	O-PHENANTHROLINE
M412	2-OXINDOLE-3-ACETYL-ASP	(2-oxindol-3-yl)acetyl-L-aspartate	indole-3-acetate inactivation IV // indole-3-acetate inactivation VII // indole-3-acetate inactivation VI // indole-3-acetate inactivation III // indole-3-acetate inactivation II	326379	1	351582	331331	198102	174457	228384	230811	215488	217064	500595	1	1	1	385123	299346	301658	324528	262769	330700	368905	328371	322667	308124	537030	549417	309254	483000	435981	439426	324708	532232	1.6	304.065	C14 H12 N2 O6	2-OXINDOLE-3-ACETYL-ASP
M413	CPD-19491	3-carboxy-6-(methylsulfanyl)-2-oxohexanoate	aliphatic glucosinolate biosynthesis, side chain elongation cycle	1.88071e+06	1.04531e+06	1.82369e+06	1.87419e+06	888828	880979	993168	1.01167e+06	1052564	1.04808e+06	1.08904e+06	1.0909e+06	1.04939e+06	1.07041e+06	1.93676e+06	1.89379e+06	1.26398e+06	1.34942e+06	1.07472e+06	1.12947e+06	1384500	1.30521e+06	904529	929627	2.0487e+06	2115445	1.35493e+06	1.25675e+06	1.17107e+06	1.23111e+06	1.2782e+06	1.33195e+06	1.25	218.023	C8 H10 O5 S	CPD-19491
M414	CPD-9938	harmalol	beta-carboline biosynthesis	575574	665616	586740	552804	273126	256573	638544	590124	320537	332981	454654	466502	456624	475066	813048	786812	688726	732606	404694	479778	465509	445879	604770	545588	964924	1.04637e+06	769460	723482	780628	779754	746814	742943	1.76	200.095	C12 H12 N2 O	CPD-9938
M415	CPD-697	brassinolide	brassinosteroid biosynthesis I // superpathway of C28 brassinosteroid biosynthesis // brassinosteroids inactivation	8780847	7764263	8514323	8594811	8720635	8.21558e+06	7226414	7451160	8557088	8361715	6.90758e+06	7.0253e+06	5088403	5.46222e+06	11018723	10641597	9585008	9812417	10684856	10973852	9920552	9847114	11644780	11203065	13840900	13530858	10374375	10285329	12148875	12338542	12175526	12135977	21.44	480.346	C28 H48 O6	CPD-697
M416	CPD-475	gibberellin A<sub>110</sub>	gibberellin inactivation I (2&beta;-hydroxylation)	89298.9	409272	88425.2	1	112635	1	1	399619	81580	329699	99399.1	90076.8	267487	112700	122286	104839	113814	461629	465491	105045	107737	435714	129214	128950	151922	157749	131312	137778	124899	137995	126916	110179	6.32965	346.179	C20 H26 O5	CPD-475
M417	CPD-15175	wogonin 7-<i>O</i>-&beta;-<i>D</i>-glucoside	wogonin metabolism	168265	145306	159543	160453	158970	167658	140248	140948	206497	199950	131569	129803	110055	111338	1	190428	239086	267330	243094	214269	446681	442933	195774	201543	1	1	195293	234139	306830	283820	213373	204386	3.39	446.126	C22 H22 O10	CPD-15175
M418	13-HYDROPEROXYOCTADECA-911-DIENOATE	(13<i>S</i>)-HPODE	acyl-CoA hydrolysis // ceramide degradation // acyl-[acyl-carrier protein] thioesterase pathway // phospholipases // triacylglycerol degradation // methyl ketone biosynthesis (engineered) // alkane oxidation // fatty acid &alpha;-oxidation I // fatty acid &beta;-oxidation II (peroxisome) // superpathway of glyoxylate cycle and fatty acid degradation // wax esters biosynthesis II // terminal olefi…	1	1	1	1	1	1	1	1	1	1	1	1	1	1	156894	94887.3	84562.4	80756.2	1	1	1	1	1	1	1	1	133536	122509	93999.1	76262.5	107670	99124.3	18.18	311.226	C18 H31 O4	13-HYDROPEROXYOCTADECA-911-DIENOATE
M419	CPDQT-427	indol-3-ylmethyl-L-cysteine	indole glucosinolate activation (herbivore attack) // glutathione-mediated detoxification II	219244	264119	219003	201329	226726	211817	239954	258979	233540	226609	300376	313582	278358	304886	307944	1	290328	312042	266047	272671	211902	210324	363618	326635	315506	323275	303176	297542	411606	408725	324072	340190	1.74	250.075	C12 H14 N2 O2 S	CPDQT-427
M420	CIS-ACONITATE	<i>cis</i>-aconitate	L-glutamine biosynthesis III // reductive TCA cycle I // glyoxylate cycle // superpathway of glyoxylate cycle and fatty acid degradation // TCA cycle II (plants and fungi) // superpathway of cytosolic glycolysis (plants), pyruvate dehydrogenase and TCA cycle // TCA cycle variation V (plant)	337041	99008	107466	299871	97925.2	594008	1550049	563182	104177	143641	1.49418e+06	394507	555272	586515	1.71834e+06	390386	1.521e+06	944881	523277	1	166536	161861	1.57821e+06	222307	1458951	80014.4	107445	515151	532571	111652	293388	86043.4	1.49871	170.993	C6 H3 O6	CIS-ACONITATE
M421	CPD-8746	(-)-germacrene D	germacrene biosynthesis	6619511	5462798	6.71669e+06	6.71959e+06	5078948	4948780	5036727	5.38041e+06	6.07356e+06	6.57568e+06	5.23776e+06	4891052	4.79738e+06	5183045	8633167	7916635	7168285	7.50262e+06	6.00643e+06	5722950	7.7974e+06	7132882	6004365	5982530	7098319	7.34671e+06	5885769	5809167	6.05188e+06	6.48816e+06	7.28898e+06	7408438	3.4	204.19	C15 H24	CPD-8746
M422	3-METHYLTHIOPROPYL-DESULFO-GLUCOSINOLATE	3-(methylsulfanyl)propyl-desulfoglucosinolate	glucosinolate biosynthesis from homomethionine	187526	308404	193157	171890	216180	245946	287862	305840	316979	317767	315510	346474	431438	447863	317731	226592	375272	413431	275740	371465	105948	101717	466097	479057	341750	285386	299290	304205	427197	470466	245075	227015	2.0475	327.073	C11 H21 N O6 S2	3-METHYLTHIOPROPYL-DESULFO-GLUCOSINOLATE
M423	CYTOSINE	cytosine	purine uptake	82079.3	1	157564	152235	1	1	1	1	81643.8	82102.9	118585	115842	81462.5	106931	106232	117030	169706	187647	1	1	1	1	154226	124261	134530	132771	1	152011	1	136621	170692	89229.5	1.68	111.045	C4 H5 N3 O	CYTOSINE
M424	CPD-20653	lycopaoctaene	lycopadiene biosynthesis	88868.9	83406.1	109527	85437.7	90404.9	1.20015e+06	1.0888e+06	1.11804e+06	86657.6	82503.5	81754.3	83179.1	780739	89542.9	112692	119152	93877.6	103408	115548	127578	118021	119381	137994	133339	159772	153203	115882	106062	130060	136779	132003	125582	20.6588	546.523	C40 H66	CPD-20653
M425	CPD-6681	D-<i>myo</i>-inositol (3,4,6)-trisphosphate	phosphate acquisition // 1D-<i>myo</i>-inositol hexakisphosphate biosynthesis III (<i>Spirodela polyrrhiza</i>)	492644	455328	476592	499436	275839	274281	420559	428665	396892	399714	515476	531978	452066	474227	669532	666177	530360	561915	515228	589718	487274	511113	591798	617218	807812	819498	440707	462009	479612	436225	754126	739024	1.02	413.917	C6 H9 O15 P3	CPD-6681
M426	PROGESTERONE	progesterone	cardenolide biosynthesis	1642992	1.57319e+06	1.5407e+06	1	1	1.40332e+06	1.45894e+06	1.49839e+06	1	1599351	1693919	1.72609e+06	1.68623e+06	1.71041e+06	2.03045e+06	1.96055e+06	2.02513e+06	2.02099e+06	1	1.77406e+06	1.84304e+06	1.86365e+06	2.09803e+06	2.04642e+06	2.14297e+06	2359203	2.07944e+06	2.01083e+06	2.21075e+06	2.18645e+06	1.95435e+06	1901400	7.94	314.223	C21 H30 O2	PROGESTERONE
M427	2-METHYL-3-PHYTYL-14-NAPHTHOQUINONE	phylloquinone	cuticular wax biosynthesis // L-lysine degradation I // <i>trans</i>-lycopene biosynthesis II (oxygenic phototrophs and green sulfur bacteria) // superpathway of carotenoid biosynthesis in plants // UMP biosynthesis I // superpathway of pyrimidine ribonucleotides <i>de novo</i> biosynthesis // superpathway of pyrimidine deoxyribonucleotides <i>de novo</i> biosynthesis // glycerol degradation I //…	472511	297173	439072	444860	311886	313750	284025	276112	346371	335913	274256	265920	217534	233870	510671	492147	520248	548162	500705	547806	416914	448737	485398	497222	929112	895608	512615	515957	509355	538173	605214	607757	12.89	450.349	C31 H46 O2	2-METHYL-3-PHYTYL-14-NAPHTHOQUINONE
M428	CPD-6203	gibberellin A<sub>38</sub>	gibberellin biosynthesis III (early C-13 hydroxylation) // superpathway of gibberellin biosynthesis	382477	363696	451233	367870	391137	349963	319308	345992	378241	406313	383531	373094	371085	415455	453880	433661	451057	457133	481174	532327	522395	497264	596110	556903	536346	520316	512478	537873	513515	512924	519378	547640	19.79	361.166	C20 H25 O6	CPD-6203
M429	CHORISMATE	chorismate	chorismate biosynthesis from 3-dehydroquinate // chorismate biosynthesis I // 4-aminobenzoate biosynthesis // superpathway of tetrahydrofolate biosynthesis // tetrahydrofolate biosynthesis II // L-tryptophan biosynthesis // L-tyrosine biosynthesis III // 2-carboxy-1,4-naphthoquinol biosynthesis // superpathway of phylloquinol biosynthesis // salicylate biosynthesis I	1	100726	96071	95236.2	191491	171549	96978.4	75225.2	145012	160055	83663.7	88701.7	173054	1	107127	115989	292007	289783	296648	196183	330215	309566	92871.7	101379	457241	450754	85217.5	151607	75838.5	274712	227397	231014	1.93667	224.029	C10 H8 O6	CHORISMATE
M430	CPD-7867	1-dodecanol	phosphate acquisition	275623	204040	260919	261262	1	1	203566	208347	1	1	90207.2	93130.2	1	86778	1	1	170531	168828	1	1	1	1	488483	495169	448201	443681	1	1	1	1	503430	523110	1.94	186.2	C12 H26 O	CPD-7867
M431	CPD-8069	kaempferol 3-<i>O</i>-[6-(4-coumaroyl)-&beta;-<i>D</i>-glucosyl-(1->2)-glucosyl-(1->2)-&beta;-<i>D</i>-glucoside	kaempferol triglucoside biosynthesis // superpathway of flavones and derivatives biosynthesis // flavonol glucosylation I	1	96196.4	1	1	1	1	77907.9	93922.4	96734.1	90263.7	313464	319182	419223	457139	202465	204374	1	1	1	1	92130.8	89245.3	72435.4	77638.8	1	1	1	1	1	1	1	79771.1	9.04	918.26	C42 H46 O23	CPD-8069
M432	2-KETO-3-METHYL-VALERATE	(<i>S</i>)-3-methyl-2-oxopentanoate	L-isoleucine biosynthesis I (from threonine) // superpathway of isoleucine and valine biosynthesis // superpathway of branched chain amino acid biosynthesis // superpathway of L-isoleucine biosynthesis I // acyl-CoA hydrolysis // ceramide degradation // acyl-[acyl-carrier protein] thioesterase pathway // phospholipases // triacylglycerol degradation // aliphatic glucosinolate biosynthesis, side c…	140277	362849	212253	208459	353260	360282	344116	336565	93455.7	95866.7	152890	137165	135427	134579	155741	141902	209135	235256	562379	314226	804951	848812	179625	154452	433169	436873	161341	189603	158043	163849	212457	233360	1.8625	129.056	C6 H9 O3	2-KETO-3-METHYL-VALERATE
M433	CPD-9878	(-)-curcuhydroquinone	heliannuol and heliespirone biosynthesis	160843	219288	123060	116391	1	134633	174832	189069	149323	259507	184981	177441	206304	264753	213690	1	471911	470747	251605	278711	1	1	462480	363882	445292	439184	219102	190242	443131	1	316634	396229	1.46333	234.164	C15 H22 O2	CPD-9878
M434	CPD-12024	Se-methyl-L-selenocysteine	seleno-amino acid detoxification and volatilization III // superpathway of seleno-compound metabolism	535619	165709	234808	155642	1	1	2.41541e+06	524941	1	251641	127300	2.88766e+06	433882	86994.7	1.3515e+06	176661	1	135131	3.45757e+06	179018	109084	221260	313146	317867	1	2.83089e+06	959441	1.22281e+06	513389	732203	188382	206036	3.24333	176.988	C4 H9 N O2 Se	CPD-12024
M435	CPD-10471	dimethylsulfoniopropanoate-amine	dimethylsulfoniopropanoate biosynthesis II (Spartina)	260990	217682	251694	241823	132654	74323.5	89766.4	74284.8	217200	222151	168781	176704	246704	86175.5	94980.8	87217.9	272479	267910	106885	112627	81337.1	357596	329525	107907	650899	666374	86825.5	265401	469350	466435	298763	298300	2.75062	121.094	C5 H15 N S	CPD-10471
M436	CPD-11413	&alpha;-patchoulene	patchoulol biosynthesis	6619511	5462798	6.71669e+06	6.71959e+06	5078948	4948780	5036727	5.38041e+06	6.07356e+06	6.57568e+06	5.23776e+06	4891052	4.79738e+06	5183045	8633167	7916635	7168285	7.50262e+06	6.00643e+06	5722950	7.7974e+06	7132882	6004365	5982530	7098319	7.34671e+06	5885769	5809167	6.05188e+06	6.48816e+06	7.28898e+06	7408438	3.4	204.19	C15 H24	CPD-11413
M437	CPD-293	5-&alpha;-pregnane-3,20-dione	cardenolide biosynthesis	104009	1	103177	98702.4	84314.8	83715.3	90725.2	1	97066.7	90987.2	87962.4	99094.4	122907	142442	132849	126224	327052	122722	117093	115219	155052	163659	184081	168329	216883	217559	90477.7	89492	173473	168574	179394	171824	23.9887	316.243	C21 H32 O2	CPD-293
M438	CPD-10318	apigenin 7-O-(6-malonyl-&beta;-D-glucoside)	apigenin glycosides biosynthesis	340860	320180	128186	80469	1	324317	290503	299401	86396.4	355513	1	1	1	240576	114583	96736.7	337865	95084.8	91509.9	110704	358732	342809	91235.9	84758.1	138240	138641	106463	109045	131180	129970	111229	114186	20.6214	517.093	C24 H21 O13	CPD-10318
M439	N-4-GUANIDINOBUTYL-4-HYDROXYCINNAMAMID	4-coumaroylagmatine	hordatine biosynthesis	1	175938	1	81089.8	1	74570.3	137253	137431	195616	198505	106496	78489.1	162238	173545	141092	139974	329821	323785	241756	265397	146736	135348	348597	357219	341370	337014	304097	301789	1	376292	293637	279260	1.3	277.164	C14 H21 N4 O2	N-4-GUANIDINOBUTYL-4-HYDROXYCINNAMAMID
M440	CPD-5421	2,5,7-trihydroxy-4'-methoxyisoflavanone	isoflavonoid biosynthesis II // superpathway of isoflavonoids (via naringenin)	178390	101683	170780	166224	112445	110830	87943.2	97517.6	107541	124260	99473.6	96418.1	108873	110479	1	1	148726	151055	148330	135545	125008	124886	134604	138272	127975	128986	138280	144042	118604	133648	145379	145215	19.85	301.068	C16 H13 O6	CPD-5421
M441	DIOXINDOLE-3-ACETATE	3-hydroxy-2-oxo-(indol-3-yl)acetate	indole-3-acetate inactivation VII	1126306	899179	966854	965610	841414	856047	823034	359395	1.01297e+06	1.04972e+06	1.20528e+06	1.22842e+06	1.15707e+06	1.23253e+06	653712	1.20956e+06	1.36262e+06	1.37618e+06	1.56594e+06	1679862	1.84709e+06	1.82338e+06	1.58827e+06	1.63721e+06	768326	780580	1.31952e+06	1.34266e+06	250213	237253	734211	790127	2.4575	206.046	C10 H8 N O4	DIOXINDOLE-3-ACETATE
M442	CPD-19411	(2S)-2-amino-4-pentenoate	aliphatic glucosinolate biosynthesis, side chain elongation cycle // Organic Nitrogen Assimilation // dimethylsulfoniopropanoate biosynthesis I (Wollastonia) // L-asparagine degradation II // L-homomethionine biosynthesis	3216547	2.81002e+06	3.0284e+06	3201265	5.34831e+06	5435616	2805144	2.65631e+06	3.54914e+06	3722105	2.70698e+06	2.71832e+06	3.5687e+06	3.80607e+06	6631264	6612968	3002508	2.9658e+06	3.28777e+06	3.28029e+06	4081088	3969720	5118574	5282745	7965314	7.98981e+06	11720365	11424090	2903326	2.97557e+06	4081017	4.11623e+06	1.29	115.065	C5 H9 N O2	CPD-19411
M443	QUERCETIN-33-BISSULFATE	quercetin-3,3'-bissulfate	quercetin sulfate biosynthesis // superpathway of flavones and derivatives biosynthesis	174237	105998	177607	165893	132135	131832	98427.8	113674	128203	115229	91254.1	95760.9	1	80160.6	166353	160672	146054	146006	172746	177696	127391	128241	161947	182439	299474	296086	84371.8	71691.9	82792.8	199332	216057	233769	12.7677	458.925	C15 H7 O13 S2	QUERCETIN-33-BISSULFATE
M444	CPD-19450	4'-<i>O</i>, <i>N</i>-dimethylnorbelladine	0	227121	200272	203486	190876	516822	453806	190200	184189	198846	205767	195403	184535	78463.4	69929.9	300852	270625	1.64247e+06	1.57678e+06	425035	258222	982992	934758	323527	315724	505156	4.72967e+06	477056	394691	1	1	1.51351e+06	1518518	7.91933	287.158	C17 H21 N O3	CPD-19450
M445	CPD-14074	3,6-dihydronicotinate	superpathway of nicotine biosynthesis	1.38877e+06	3.67231e+06	1.37499e+06	1.2746e+06	2.56356e+06	1.25665e+06	3.30198e+06	3.7018e+06	3.34596e+06	3.31712e+06	3.99289e+06	4.11222e+06	3.60713e+06	3.81212e+06	4.87614e+06	4.98036e+06	10068728	10097411	1699900	1.73571e+06	1045678	1.04539e+06	10510494	2.51985e+06	11756098	11765992	3072586	1.70445e+06	2.22223e+06	8.02762e+06	8717075	8469425	1.98375	124.041	C6 H6 N O2	CPD-14074
M446	CPD-12920	4&alpha;,14&alpha;-dimethyl-9&beta;,19-cyclo-5&alpha;-cholest-24-en-3-one	sphingolipid biosynthesis (plants) // plant sterol biosynthesis II	281791	967732	267649	291512	258019	238049	842677	885396	262219	287439	249956	236004	1.08825e+06	1	679401	331353	363730	377591	381094	1	411738	409510	579705	480452	1.41019e+06	1	409789	442669	442786	478057	471764	507732	22.8214	410.359	C29 H46 O	CPD-12920
M447	CPD-8854	2-descarboxy-betanidin	betacyanin biosynthesis (via dopamine) // superpathway of betalain biosynthesis	241178	229062	219898	213522	236449	220778	190277	186076	218405	260393	227447	214673	271229	268179	258744	267969	306750	330504	301139	307798	278560	284502	323244	313474	391199	384969	387881	358138	350506	380108	394788	379952	1.31	343.092	C17 H15 N2 O6	CPD-8854
M448	CPD-18156	isovitexin 2''-<i>O</i>-arabinoside	isovitexin glycosides biosynthesis	252795	163059	225557	240211	1	1	1	155879	166409	165708	190847	209421	1	1	274746	239312	272022	299694	233515	1	260826	243219	1	227506	1	392603	307236	329481	208553	207401	348280	329774	1.27	563.152	C26 H27 O14	CPD-18156
M449	CPD-19785	4-prenylphlormethylbutanophenone	adlupulone and adhumulone biosynthesis // superpathway of bitter acids biosynthesis	180099	196559	180934	182924	200006	227773	172407	170222	375992	293631	224922	221342	372639	323996	314783	349491	707049	684356	332275	384284	352194	339685	474645	573713	597714	515230	472673	376693	977732	1.06298e+06	459492	412369	1.29	277.144	C16 H21 O4	CPD-19785
M450	CPD0-1141	3,3-dimethyl-2-oxobutyric acid 5-(6-aminopurin-9-yl)-3,4-dihydroxytetrahydrofuran-2-ylmethyl ester	0	543472	264707	495714	533258	142177	145021	252411	258541	195353	198230	250023	272632	325869	329181	288198	282188	266017	265699	206196	223511	175553	193444	326908	331448	380199	385228	252525	247387	232182	215291	356423	356924	4.87594	379.143	C16 H21 N5 O6	CPD0-1141
M451	CPD-12911	4&alpha;-hydroxymethyl-stigmasta-7,24(24<sup>1</sup>)-dien-3&beta;-ol	sphingolipid biosynthesis (plants) // phytosterol biosynthesis (plants)	129870	96404.9	107293	120388	113442	132272	1	102056	100588	1	91842.7	124358	1	91890.4	201637	196902	174009	176955	172822	224822	211143	192184	249623	223183	412947	271085	199509	189892	275728	292422	271584	263907	19.07	442.381	C30 H50 O2	CPD-12911
M452	CPD-16418	isolychnose	lychnose and isolychnose biosynthesis	100931	1	101588	100829	1	1	1	1	1	1	1	1	1	1	1	1	83223	96387.9	1	1	74155.5	1	1	1	161501	148237	91618.7	92019.1	100730	106235	103390	114590	1.26	666.232	C24 H42 O21	CPD-16418
M453	CPD-8716	palustradienal	ceramide degradation // palustric acid biosynthesis // superpathway of diterpene resin acids biosynthesis	137776	156526	1	110826	1	122102	1	1	1	1	1	272597	1	1	92813.4	241643	89765.3	1	168156	116590	1	1	1	1	109877	136315	1	1	89183.2	114061	93154.7	84651.5	23.58	286.227	C20 H30 O	CPD-8716
M454	CPD-9615	robustaquinone A	cuticular wax biosynthesis // robustaquinone biosynthesis	270702	99432	220258	253081	96787	1	1	1	130557	124766	1	1	1	1	97750.4	318067	157053	168098	159274	145982	214434	209652	151958	143227	135438	140192	130489	158536	195173	196949	150857	146796	3.7228	329.068	C17 H13 O7	CPD-9615
M455	CPD-6976	4-coumaroyl-4'-hydroxyphenyllactate	rosmarinic acid biosynthesis I // superpathway of rosmarinic acid biosynthesis	1	1	124352	1	167087	170452	1	1	207735	209934	261001	80552.8	86354.5	106358	88600.6	280129	75990.2	148906	1	1	1	1	124770	401288	337265	1	1	273947	414050	350433	107079	338414	2.61857	327.085	C18 H15 O6	CPD-6976
M456	CPD-17652	4'-hydroxyechinenone	astaxanthin biosynthesis (bacteria, fungi, algae) // astaxanthin biosynthesis (flowering plants)	201845	222502	192259	192805	146830	149936	1	210752	173090	181012	216543	226505	173631	175486	283399	1	414248	418425	244363	1	321644	323965	445776	437096	671080	662844	434815	424111	529993	546169	360176	367033	8.48	566.415	C40 H54 O2	CPD-17652
M457	CPD0-1327	5-fluorouracil	0	4.11423e+06	3.27274e+06	3.93961e+06	4060687	2679152	2.66185e+06	3.23319e+06	3061912	3169438	3.40905e+06	3236302	3.28054e+06	3.22763e+06	3.33805e+06	3.90735e+06	3.78651e+06	3.47808e+06	3.68072e+06	3.30449e+06	3.47572e+06	3402876	3.44836e+06	3566665	3.5588e+06	4551322	1	3252973	2973576	2.74532e+06	2.95757e+06	3699199	4.02308e+06	0.94	130.019	C4 H3 F N2 O2	CPD0-1327
M458	CPD0-1575	&beta;-thiogardideazafolate	0	1	200725	250446	257117	1	1	1	1	265055	1	1	1	1	1	329198	312160	260148	278529	320932	332607	196675	206930	324085	283986	438955	423398	349626	344135	372541	391477	343969	339881	21.5	764.127	C29 H29 N6 O15 P S	CPD0-1575
M459	CPD-5441	N-dimethylethanolamine phosphate	choline biosynthesis I // superpathway of choline biosynthesis // phosphatidylcholine biosynthesis IV // phosphatidylcholine biosynthesis II // superpathway of phospholipid biosynthesis II (plants)	1.07204e+06	811967	1.03735e+06	1.05457e+06	722634	670049	890804	801920	1	909508	653167	722697	714484	1	1.01461e+06	965310	123058	147122	801154	1	907504	823642	824265	837040	124818	994477	833549	633529	593775	642298	842911	918569	0.94	168.041	C4 H11 N O4 P	CPD-5441
M460	3-HYDROXY-PROPIONATE	3-hydroxypropanoate	&beta;-alanine biosynthesis II // superpathway of coenzyme A biosynthesis II (plants)	265668	238298	235945	248762	145911	154730	209882	228810	228888	217327	316853	312938	255904	282874	363195	369685	325168	343124	270606	286760	271396	242783	354046	341230	349106	355201	231418	227302	196427	198999	406549	406475	2.38	89.0236	C3 H5 O3	3-HYDROXY-PROPIONATE
M461	CPD-7496	prolycopene	<i>trans</i>-lycopene biosynthesis II (oxygenic phototrophs and green sulfur bacteria) // superpathway of carotenoid biosynthesis in plants	484003	362208	423398	478279	1	1	316813	329531	196028	405456	1	1	240026	250234	340291	601337	498012	536983	595390	639405	1	1	623122	615844	790966	763106	556367	593186	663209	386131	359048	682338	22.81	536.438	C40 H56	CPD-7496
M462	CPD-16551	&beta;-D-ribose 5-phosphate	Calvin-Benson-Bassham cycle // <i>trans</i>-zeatin biosynthesis // superpathway of nicotine biosynthesis // pyridine nucleotide cycling (plants) // pyridoxal 5'-phosphate biosynthesis II // PRPP biosynthesis // pentose phosphate pathway (non-oxidative branch) // pentose phosphate pathway // Rubisco shunt	294859	241704	280605	280017	1	1	1	85412.8	329288	217447	235808	266738	1	244240	255953	251457	306766	315999	338579	1	1	1	229429	420908	105351	81880.1	186792	1	1	1	384207	364790	0.93	228.003	C5 H9 O8 P	CPD-16551
M463	PYRIDOXINE-5P	pyridoxine 5'-phosphate	pyridoxal 5'-phosphate salvage I // pyridoxal 5'-phosphate salvage II (plants)	98236.3	86657.9	96166.3	95561.4	1	1	78709.4	75585	78748.9	80317.5	83751.3	82586.8	1	72494.5	107597	116433	98114.3	92211.5	97284.2	97099.3	85824.6	88912.1	92977.9	101726	125704	129906	85215.4	1	82118.1	1	103288	119126	0.93	247.019	C8 H10 N O6 P	PYRIDOXINE-5P
M464	HYDROXYMALONATE	2-hydroxymalonate	0	1.01848e+06	1.05837e+06	1.06037e+06	1.0344e+06	521058	478292	951494	857412	636653	599917	951472	1.01998e+06	851749	794043	1.44552e+06	1.40071e+06	883076	848491	508181	759574	435891	694871	1.0811e+06	1.00842e+06	792813	809749	622592	710756	545426	496150	1.29666e+06	1.33852e+06	2.46	117.993	C3 H2 O5	HYDROXYMALONATE
M465	CPD-5662	9-mercaptodethiobiotin	biotin biosynthesis from 8-amino-7-oxononanoate I	753952	460494	679961	639358	995653	932247	418720	454566	1.34042e+06	1.3223e+06	95235.7	99001.1	1.72732e+06	99779.2	112087	112345	137452	125173	104278	99612.4	547629	537596	112352	1	144236	156676	271751	306000	842592	829435	135517	123278	3.84807	245.095	C10 H17 N2 O3 S	CPD-5662
M466	CPD0-1152	<i>N</i>-pentylpantothenamide	0	968442	1	924005	918516	376764	344944	1	1	1	1	1	1	69824.4	92840	1	1	1	1	1	1	1	1	124440	118849	100520	77287.3	269580	265331	1	622705	174209	125679	18.25	288.2	C14 H28 N2 O4	CPD0-1152
M467	CPD-12236	feruloylagmatine	0	184467	202826	160519	139027	122997	269288	173297	164624	124480	131501	170653	168044	189053	201622	222929	222816	247319	279012	175356	200986	146981	145905	252516	246494	438667	433833	224614	221700	331101	339311	273947	267581	1.75	307.177	C15 H23 N4 O3	CPD-12236
M468	CPDQT-400	ADP-5-ethyl-4-methylthiazole-2-carboxylate	thiazole biosynthesis III (eukaryotes) // superpathway of thiamine diphosphate biosynthesis III (eukaryotes)	139604	131718	128433	127250	151244	150595	117822	119836	152690	148206	127040	146929	126738	135064	164484	152183	137871	143233	160908	176287	148588	147157	149784	156486	158347	164282	142416	138982	157716	169963	173243	174820	1.81	593.022	C17 H19 N6 O12 P2 S	CPDQT-400
M469	CPD-7386	cyanidin 5-<i>O</i>-&beta;-D-glucoside	rose anthocyanin biosynthesis I (via cyanidin 5-<i>O</i>-&beta;-<i>D</i>-glucoside) // superpathway of anthocyanin biosynthesis (from cyanidin and cyanidin 3-<i>O</i>-glucoside)	1	1	1	1	1	1	1	1	1	1	1	1	1	1	1	1	1	1	1	1	1	1	101498	1	1	1	1	83868.1	95535.6	102998	79965.8	86656.6	19.23	447.084	C21 H19 O11	CPD-7386
M470	S-24-DINITROPHENYLGLUTATHIONE	2,4-dinitrophenyl-S-glutathione	glutathione-mediated detoxification II	1	1	1	1	1	1	1	1	1	1	1	1	1	1	1	1	1	1	1	1	1	1	93411.9	84188.9	79789.4	80170.4	112651	109415	132044	143074	84643.4	78005.4	5.35	472.067	C16 H18 N5 O10 S	S-24-DINITROPHENYLGLUTATHIONE
M471	CPD-15474	gardenin B	nevadensin biosynthesis	23533552	19828814	22747810	23124052	16353200	15353116	18720634	19233230	13815935	14176576	24019040	24985922	13945550	13611032	28297564	28181756	23369616	1	19697888	20759694	16669160	16198227	15181683	15419925	35125432	35165104	28328868	28749368	24361160	23277624	30264348	29889596	1.25	358.096	C19 H18 O7	CPD-15474
M472	VITEXIN-2-O-B-L-RHAMNOSIDE	vitexin 2''-<i>O</i>-&beta;-L-rhamnoside	vitexin and derivatives biosynthesis	1.08906e+06	1.01025e+06	1.18367e+06	1108358	1.11502e+06	1.05412e+06	934134	948978	1.19372e+06	1.21587e+06	1.06758e+06	1065869	749857	813636	1.48691e+06	1.45479e+06	1.05991e+06	1112361	1.4622e+06	1.48994e+06	1.16574e+06	1.13651e+06	1527907	1.50832e+06	1.57251e+06	1.54552e+06	1.45082e+06	1.48733e+06	1.65121e+06	1.68792e+06	1.62723e+06	1.62786e+06	23.22	577.151	C27 H29 O14	VITEXIN-2-O-B-L-RHAMNOSIDE
M473	DELTA3-ISOPENTENYL-PP	isopentenyl diphosphate	ubiquinol-10 biosynthesis (eukaryotic) // trichome monoterpenes biosynthesis // bergamotene biosynthesis II // nonaprenyl diphosphate biosynthesis I // superpathway of plastoquinol biosynthesis // nonaprenyl diphosphate biosynthesis II // geranylgeranyl diphosphate biosynthesis // superpathway of phylloquinol biosynthesis // plaunotol biosynthesis // polyisoprenoid biosynthesis // (3<i>S</i>)-lin…	76594.8	110743	113053	172546	125382	83205	97644.7	120881	119650	89668.4	112034	150121	116426	124939	153236	123022	105220	106951	116396	119068	128096	118206	118820	132245	102225	100089	108859	93533.2	98895.9	108148	115987	114271	0.91	242.985	C5 H9 O7 P2	DELTA3-ISOPENTENYL-PP
M474	CPD-14985	isorhamnetin 3-<i>O</i>-(3"-<i>O</i>-<i>p</i>-coumaroyl, 6"-<i>O</i>-feruloyl)-glucoside	flavonol acylglucoside biosynthesis II - isorhamnetin derivatives // flavonol glucosylation I	371134	342473	459738	403611	333408	320395	284668	294320	443300	469270	413080	416147	230378	283728	574083	581643	397011	380201	555290	578128	360660	344551	553995	588736	707437	718345	543075	535080	646324	711338	685656	676478	28.1	800.198	C41 H36 O17	CPD-14985
M475	N-METHYLARGININE	L-<i>N</i><sup>6</sup>-methyl-L-arginine	&gamma;-glutamyl cycle	398730	524513	96530.5	349403	394995	386990	460907	465897	550555	558819	426061	92624.1	159951	160077	505631	496314	730321	701783	580193	152079	488722	508079	818502	859835	793033	786493	751127	1	1.02684e+06	1.04473e+06	646042	653935	2.14032	189.134	C7 H17 N4 O2	N-METHYLARGININE
M476	CPD-648	(<i>S</i>)-4-hydroxymandelonitrile	glucosinolate activation // dhurrin biosynthesis // dhurrin degradation	209810	161503	184857	200259	188539	172077	152507	156226	177619	187768	153057	159867	112669	118026	198056	187086	179669	194653	183964	211282	165921	178811	193429	202784	240368	230165	196599	185522	233791	235049	199430	221036	6.33	149.048	C8 H7 N O2	CPD-648
M477	CPD-13091	(9Z,12Z)-15,16-epoxyoctadeca-9,12-dienoate	acyl-CoA hydrolysis // ceramide degradation // acyl-[acyl-carrier protein] thioesterase pathway // phospholipases // triacylglycerol degradation // methyl ketone biosynthesis (engineered) // alkane oxidation // fatty acid &alpha;-oxidation I // fatty acid &beta;-oxidation II (peroxisome) // superpathway of glyoxylate cycle and fatty acid degradation // wax esters biosynthesis II // terminal olefi…	79605.7	1	80087.7	111818	1	1	1	1	157237	168556	87748.3	91084.3	73428	84041.7	90718.4	131336	192842	94185.4	184963	188719	156054	89753.1	78016.3	94330.2	1	1	192176	189779	133365	113986	159332	259826	10.666	293.216	C18 H29 O3	CPD-13091
M478	CPD-14833	narcotine hemiacetal	noscapine biosynthesis	422757	813526	363828	371075	361626	777023	746768	765309	734853	732181	934500	312740	794614	1	1	1.23703e+06	697993	1.19774e+06	838157	912458	872981	884122	1.02503e+06	1	1.52467e+06	1.54093e+06	362125	1	420492	338272	1.51952e+06	1.49202e+06	2.06714	415.156	C22 H25 N O7	CPD-14833
M479	CPD-9598	dimeric urushiol peroxide	oligomeric urushiol biosynthesis // phosphate acquisition	2.51241e+06	2.00185e+06	2406535	2.40671e+06	2.5456e+06	2.4369e+06	1.85387e+06	1.86537e+06	2.4963e+06	2.48462e+06	1.69133e+06	1.69999e+06	1.32778e+06	1.46108e+06	3.08262e+06	2.99923e+06	2.65735e+06	2.75322e+06	3122408	3.22189e+06	2.25602e+06	2208404	3.05984e+06	2.9304e+06	129658	113939	3.23934e+06	3.20042e+06	80596.5	77641.3	3.39776e+06	3.31231e+06	21.83	642.438	C42 H58 O5	CPD-9598
M480	CPD-14510	seychellene	patchoulol biosynthesis	6619511	5462798	6.71669e+06	6.71959e+06	5078948	4948780	5036727	5.38041e+06	6.07356e+06	6.57568e+06	5.23776e+06	4891052	4.79738e+06	5183045	8633167	7916635	7168285	7.50262e+06	6.00643e+06	5722950	7.7974e+06	7132882	6004365	5982530	7098319	7.34671e+06	5885769	5809167	6.05188e+06	6.48816e+06	7.28898e+06	7408438	3.4	204.19	C15 H24	CPD-14510
M481	SACCHAROPINE	L-saccharopine	lysine degradation II // lysine degradation III	8593738	4.64091e+06	8293512	8502595	2.36322e+06	2.35318e+06	4386841	4.35389e+06	3035344	2.99569e+06	5353348	5586801	4.03145e+06	4.02066e+06	10198972	10356358	6367175	6.42851e+06	3.6947e+06	3869968	6.72317e+06	6.67247e+06	4038777	4.1031e+06	12986087	13179480	5238658	5217419	3.55754e+06	3.44915e+06	6.48622e+06	6.39451e+06	1.27	275.119	C11 H19 N2 O6	SACCHAROPINE
M482	CPD-9869	<i>all trans</i>-decaprenyl-2-methoxy-6-1,4-benzoquinol	ubiquinol-10 biosynthesis (eukaryotic)	1	172870	97551.6	106562	226184	211843	166603	158612	185057	183026	183312	184648	214620	194917	188492	181929	256072	290231	209456	1	144808	149396	654459	268843	848082	837749	383731	374185	1	772307	716646	709720	9.8269	820.672	C57 H88 O3	CPD-9869
M483	CPD-8780	3-fluorobenzaldehyde	0	1	2160719	1	1	642368	420084	3784653	144774	243688	39427.3	16948.7	8702740	581470	1	667498	45946668	212219	418892	1	1	8481.84	59643420	69310136	507716	395888	52817696	1	69618400	1	80332344	378222	506093	22.2875	124.032	C7 H5 F O	CPD-8780
M484	ISOVITEXIN	isovitexin	flavonoid di-C-glucosylation // naringenin <i>C</i>-glucosylation // isovitexin glycosides biosynthesis	116123	118684	110428	129224	122858	117033	92093.4	97367.4	127916	136589	105057	110298	1	89671.2	172261	153028	112859	135062	143680	142439	135724	134855	184754	181273	138736	119991	158386	181805	198115	210170	179313	187259	19.32	431.109	C21 H19 O10	ISOVITEXIN
M485	PYRIDOXAL	pyridoxal	pyridoxal 5'-phosphate salvage I // pyridoxal 5'-phosphate salvage II (plants)	210957	170987	186663	201431	189940	173483	153635	158363	179548	1	154255	161521	113765	119526	201351	190888	183760	197371	185171	211762	170251	178811	194767	202784	240368	231022	197718	188258	234617	236175	200201	221080	6.33	167.058	C8 H9 N O3	PYRIDOXAL
M486	CPD-10272	<i>N,N</i>-dihydroxy-L-isoleucine	lotaustralin biosynthesis // superpathway of linamarin and lotaustralin biosynthesis	1	288109	1	204017	239302	247090	251119	240293	324744	331289	268856	299195	403762	396740	249770	234935	475966	453849	426333	410850	385449	388571	501471	509900	410334	381774	358325	356515	507608	517764	295928	316144	1.3	162.079	C6 H12 N O4	CPD-10272
M487	CPD-7609	sophoradiol	soybean saponin I biosynthesis	129870	96404.9	107293	120388	113442	132272	1	102056	100588	1	91842.7	124358	1	91890.4	201637	196902	174009	176955	172822	224822	211143	192184	249623	223183	412947	271085	199509	189892	275728	292422	271584	263907	19.07	442.381	C30 H50 O2	CPD-7609
M488	CPD-7248	6-decylubiquinone	cuticular wax biosynthesis	496324	368729	493352	488397	172279	171815	340449	372903	190649	181186	318832	329860	313681	334190	661527	657483	333929	349132	369517	366989	425849	424773	353582	319039	609276	619355	379945	365716	312090	311583	480354	479128	22.12	322.214	C19 H30 O4	CPD-7248
M489	10-BETA-HYDROXYTAXA-42011-DIEN-5-ALPH	10&beta;-hydroxytaxa-4(20),11-dien-5&alpha;-yl acetate	taxol biosynthesis	1.15883e+06	1.59608e+06	1.12401e+06	1	1	1.09823e+06	1.48709e+06	1.46757e+06	1294024	1454494	1.57382e+06	1.61125e+06	1405047	1.53056e+06	2.13306e+06	1	1.83087e+06	1.86689e+06	1	1	2.16971e+06	2.19207e+06	2.11724e+06	1	1	1	1.53096e+06	1.52585e+06	1.87957e+06	1	1.99126e+06	2.06875e+06	21.07	346.257	C22 H34 O3	10-BETA-HYDROXYTAXA-42011-DIEN-5-ALPH
M490	CPD-211	homoglutathione	homoglutathione biosynthesis // homophytochelatin biosynthesis	132812	111813	121755	1	116416	123433	103940	99430	140514	148226	163228	169971	182903	1.04454e+06	116062	730441	171670	177137	181725	227206	174364	262305	293131	316531	702039	158818	193329	186072	243849	243442	309319	177496	3.9071	320.092	C11 H18 N3 O6 S	CPD-211
M491	CPD-6701	1D-<i>myo</i>-inositol 5-monophosphate	phosphate acquisition	958700	649823	940976	948898	500572	520925	648671	649128	676172	709819	747104	765188	681459	715244	951593	963506	828466	829421	761273	472863	652160	631593	789841	436409	1.21659e+06	1.22157e+06	512003	536915	554117	547793	945464	852815	1.5525	258.011	C6 H11 O9 P	CPD-6701
M492	CPD-381	(<i>S</i>)-2-hydroxyglutarate	L-lysine degradation I	3.4825e+06	3.64618e+06	3.04679e+06	3.01206e+06	2.53215e+06	2297373	3.3758e+06	3.4566e+06	3.05525e+06	3.32955e+06	4.01624e+06	4273547	3657820	3831004	4378572	4.71688e+06	4147109	3749790	3.3497e+06	3362371	3044951	3.2375e+06	4753849	4.68529e+06	4.1197e+06	3.71282e+06	3057047	2.9269e+06	2401577	2.30711e+06	5176180	5.20565e+06	2.39	146.023	C5 H6 O5	CPD-381
M493	CPD-9923	(1<i>R</i>,6<i>R</i>)-6-hydroxy-2-succinylcyclohexa-2,4-diene-1-carboxylate	2-carboxy-1,4-naphthoquinol biosynthesis // superpathway of phylloquinol biosynthesis // 1,4-dihydroxy-2-naphthoate biosynthesis II (plants)	345937	297398	325771	377710	1	283147	267989	259495	549594	318724	599186	380804	674911	311174	423673	430219	391080	378957	345522	337092	426946	376843	1	332324	555234	526370	635026	422476	382856	405910	1	502187	1.36621	238.043	C11 H10 O6	CPD-9923
M494	CPD-15382	<i>keto</i>-D-fructose	D-sorbitol degradation I	5.36708e+06	2.68019e+06	5.0284e+06	5123144	2.47219e+06	2.44822e+06	2.49917e+06	2493945	3.01774e+06	3.04736e+06	3.00213e+06	2.85798e+06	2679369	2.74442e+06	5.3919e+06	5.46396e+06	3.31438e+06	3745048	3.2787e+06	3201985	4.80158e+06	4955894	711557	2.76981e+06	5.81271e+06	1.13461e+06	3.74321e+06	3.62416e+06	725729	3332573	3.63743e+06	963178	2.1	180.067	C6 H12 O6	CPD-15382
M495	CPD-12187	demethoxycurcumin	curcuminoid biosynthesis	114840	1.02829e+06	103643	104180	128162	96521.4	163624	162528	165158	1	1	1	187613	2.99414e+06	2.45353e+06	2.28974e+06	302204	255116	549203	685577	1.03165e+06	176424	1.14061e+06	1.14825e+06	366649	352027	79940.4	924648	330758	1	346946	85185.4	6.34786	338.119	C20 H18 O5	CPD-12187
M496	12-HYDROXYDIHYDROCHELIRUBINE	12-hydroxydihydrochelirubine	sanguinarine and macarpine biosynthesis	719936	723151	677845	683073	662188	663788	686846	744668	997442	1.0087e+06	1.37704e+06	1.34381e+06	1.20806e+06	1249377	1.56771e+06	1.56621e+06	666844	706029	747021	865444	871808	824383	1.00323e+06	1.03603e+06	726076	749153	1.11454e+06	1154005	909876	911950	963210	985242	5.78	379.107	C21 H17 N O6	12-HYDROXYDIHYDROCHELIRUBINE
M497	CPD-2483	L-cycloserine	0	470922	387678	428472	614616	1	1	1	372069	247100	1	386049	1	479577	451260	176318	1	458208	494233	621985	160251	1	370224	117464	106614	120837	186572	1	217918	128284	314106	294847	566278	2.07	103.052	C3 H7 N2 O2	CPD-2483
M498	CPD-16884	<i>N</i>-guanyl-1,7-diaminoheptane	0	383988	288901	332154	369413	2541724	2.48604e+06	2.35084e+06	2.49992e+06	315777	345303	274096	265899	2.27462e+06	2.46418e+06	522150	501115	455122	454685	370155	363394	483556	440906	3.14965e+06	347101	370813	3.2159e+06	2.78594e+06	2.86561e+06	366498	3.23794e+06	381400	3.49667e+06	9.31	174.186	C8 H22 N4	CPD-16884
M499	CPDQT-426	ascorbigen	indole glucosinolate activation (herbivore attack)	214814	226698	215166	202053	330180	307154	234170	240457	244652	245747	303994	315508	309327	302094	317238	317972	304385	303953	252618	263020	206239	230421	300184	341556	367992	360406	305281	299472	345194	357951	335382	323421	1.755	305.093	C15 H15 N O6	CPDQT-426
M500	CPD-9773	4-(1-methyl-2-pyrrolidinyl)-3-oxobutanoate methyl ester	cocaine biosynthesis	1	106557	1	1	533177	519153	1	1	860117	885044	647053	1	103375	1	1	1281515	197842	197134	119950	1.22259e+06	1.42098e+06	1.35056e+06	201049	1.27096e+06	283473	252444	238702	214968	326555	407552	163760	203440	2.21083	200.13	C10 H18 N O3	CPD-9773
M501	CPD-6627	4-<i>O</i>-methyl-DIBOA-glucoside	0	82731.3	97559.5	1	1.4589e+06	1	1	1	1	109852	167219	1	494874	291723	1	1	1	87792.6	123575	102254	1	204265	186499	94189.4	1	1	1	148411	144868	224268	202743	1	93833.5	2.44556	357.107	C15 H19 N O9	CPD-6627
M502	CPD-4615	dihydrozeatin-7-<i>N</i>-glucose	cytokinins 7-<i>N</i>-glucoside biosynthesis	876583	905868	840330	858805	767472	726243	824424	848609	842308	852004	909685	904161	907195	905336	1.22662e+06	1.22917e+06	1.33749e+06	1338674	813196	943722	1.00269e+06	1.02376e+06	1.30521e+06	1.10402e+06	1.21836e+06	1.21518e+06	1.3018e+06	1.31661e+06	1.09126e+06	1.05983e+06	1.03961e+06	1.21281e+06	7.94	383.173	C16 H25 N5 O6	CPD-4615
M503	5-HYDROXY-TRYPTOPHAN	5-hydroxy-L-tryptophan	serotonin and melatonin biosynthesis	100164	144239	118984	93800.6	103257	104069	92358.4	100077	83153.6	97004.3	147576	163110	86587.5	146178	155750	162856	215056	156555	176065	191803	98343.7	105472	365773	222979	319123	392852	382002	361146	633764	650145	242939	246114	1.86625	220.086	C11 H12 N2 O3	5-HYDROXY-TRYPTOPHAN
M504	PHOSPHORIBULOSYL-FORMIMINO-AICAR-P	phosphoribulosylformimino-AICAR-phosphate	L-histidine biosynthesis	84661.5	1	107663	126236	136928	1	1	90119.5	122793	110177	1	1	1	1	121179	162717	97477.3	126221	136609	1	1	78977.4	1	1	84425.7	157418	92602.1	99378.7	108161	137933	126158	122512	21.23	573.058	C15 H21 N5 O15 P2	PHOSPHORIBULOSYL-FORMIMINO-AICAR-P
M505	CPD-14263	3-methyl-1,2-didehydro-2,3-dihydrosqualene	botryococcenes and methylated squalene biosynthesis	80917.4	111312	83412.3	91237.9	1	1	99208.6	105674	100018	88663	98547.1	96423.9	1	1	128971	120810	104570	100690	117561	135000	147500	148357	157715	153011	1	1	139688	117886	161196	208107	137951	130644	27.39	424.411	C31 H52	CPD-14263
M506	CPD-14264	3,22-dimethyl-1,2,23,24-tetradehydro-2,3,22,23-tetrahydrosqualene	botryococcenes and methylated squalene biosynthesis	110503	124130	92825	104305	132272	120237	109627	108058	145197	126134	114710	111997	1	1	172662	163931	155496	145189	197019	179108	197287	184022	192284	192180	205606	175740	180765	178286	197854	190507	160337	149827	29.97	438.435	C32 H54	CPD-14264
M507	CPD-9250	ginsenoside Rb1	ginsenosides biosynthesis	1	121272	1	1	1	1	1	1	1	1	75242.5	1	1	77863.8	1	1	112396	1	1	76497.7	1	1	133871	130607	307148	285806	110272	108646	1	102147	104193	91871.9	7.15	1108.57	C54 H92 O23	CPD-9250
M508	DMPBQ	2,3-dimethyl-6-phytyl-1,4-benzoquinol	vitamin E biosynthesis (tocopherols)	8993250	85335136	8549731	9873082	6763945	6611885	80499768	4.22936e+06	15787950	84027736	6911703	6731032	11235209	11896500	14470051	113665496	3769558	119721256	2.39766e+06	2714708	106266952	2632897	4.09104e+06	129279752	4078732	4028790	3.91213e+06	4.02745e+06	58399520	3.88126e+06	119035136	119968496	9.14906	416.36	C28 H48 O2	DMPBQ
M509	CPD-11606	stigmasterol 3-O-&beta;-D-glucoside	sphingolipid biosynthesis (plants)	673115	694775	8439724	7181936	7715347	278688	372147	489540	818733	386712	547660	7.91606e+06	812459	260690	425670	434779	405525	844133	270201	354242	326780	356449	319096	292872	421424	813998	344741	323758	364556	436018	486803	495675	23.79	574.424	C35 H58 O6	CPD-11606
M510	CPD-716	teasterone	brassinosteroid biosynthesis I // superpathway of C28 brassinosteroid biosynthesis	279318	579942	1	1	715024	729851	505325	528010	375297	356506	416773	417892	369690	553359	850330	836023	1	1	2.67325e+06	2.74004e+06	1.0256e+06	1.03674e+06	479108	477467	517098	503685	1	1	511497	611827	722742	715196	27.75	448.36	C28 H48 O4	CPD-716
M511	CPD-15393	2'-deoxyuridine 3'-monophosphate	0	1.00611e+06	1.146e+06	1.00284e+06	955790	1.07806e+06	1.04251e+06	1.08815e+06	1.08427e+06	1.03552e+06	1.06222e+06	1.29523e+06	1.38202e+06	1.29821e+06	1.38944e+06	1.40023e+06	1.3892e+06	1.35826e+06	1.39414e+06	1156301	1.19735e+06	941565	919795	1.21632e+06	1.07305e+06	1.24552e+06	1.29765e+06	1.06827e+06	1161912	1.25079e+06	1.2653e+06	1.28817e+06	1.3035e+06	1.77	306.019	C9 H11 N2 O8 P	CPD-15393
M512	CPD-7524	7,9,9'-<i>cis</i>-neurosporene	<i>trans</i>-lycopene biosynthesis II (oxygenic phototrophs and green sulfur bacteria) // superpathway of carotenoid biosynthesis in plants	24319880	26389202	22185310	23758238	18292952	17973870	23652436	25320580	20464628	22358170	27251736	27945252	22983968	25332122	33222230	32976704	40441036	42719620	28162180	30643076	29529192	30402456	1.05744e+06	1.66746e+06	2.30809e+06	2.47423e+06	44267144	43959108	2.76014e+06	2.95577e+06	35842640	37473472	7.41938	538.443	C40 H58	CPD-7524
M513	CPD-8914	(1H-indol-3-yl)-<i>N</i>-methylmethanamine	gramine biosynthesis	202226	243190	198198	193039	203263	205095	211644	223005	271810	285080	296715	284853	342630	353235	329710	316574	171608	170823	223047	252999	203851	215416	370090	354245	256346	253006	97108.5	138565	157552	161551	80373.7	315317	2.2675	161.11	C10 H13 N2	CPD-8914
M514	NYSTOSE	1,1-kestotetraose	fructan biosynthesis	100931	1	101588	100829	1	1	1	1	1	1	1	1	1	1	1	1	83223	96387.9	1	1	74155.5	1	1	1	161501	148237	91618.7	92019.1	100730	106235	103390	114590	1.26	666.232	C24 H42 O21	NYSTOSE
M515	CPD-7655	octyl &beta;-D-glucopyranoside	0	392005	268735	353772	367501	294276	293017	228488	247507	289737	301161	254766	274989	212030	226462	449296	466724	396265	406731	428693	465304	339603	350307	403122	292112	551415	527754	362038	353875	228223	271847	177167	436213	7.96125	292.194	C14 H28 O6	CPD-7655
M516	CPDQT-413	(<i>E</i>)-&omega;-(methylsulfanyl)heptyl-thiohydroximate	glucosinolate biosynthesis from tetrahomomethionine	159848	175106	127108	153213	89487.1	93091.7	201767	1.45096e+06	150112	171136	2.17164e+06	2184621	429791	391135	245203	1.69819e+06	508961	533859	224174	354442	149337	138371	430473	2.30918e+06	2407944	116799	2.60907e+06	553218	313931	134615	2347808	2425234	3.02937	207.078	C8 H17 N O S2	CPDQT-413
M517	CPD-6221	gibberellin A<sub>13</sub>	gibberellin biosynthesis I (non C-3, non C-13 hydroxylation) // superpathway of gibberellin biosynthesis	1	1	1	1	1	1	1	1	1	1	1	1	1	1	150459	151855	188870	180126	84777.2	94862.9	78804.3	1	90582.7	79033.6	316746	83966.7	1	142559	269904	292649	218851	218527	17.8187	375.153	C20 H23 O7	CPD-6221
M518	GEISSOSCHIZINE	19E-geissoschizine	ajmaline and sarpagine biosynthesis // vindoline, vindorosine and vinblastine biosynthesis	834326	900009	757862	828540	666396	669856	834130	867917	732435	742163	926178	891847	790984	855908	1.06935e+06	1.02967e+06	1.26946e+06	1.30052e+06	929319	967491	961660	977969	1.11069e+06	1.13333e+06	1.30756e+06	1.325e+06	1.2387e+06	1.24562e+06	1.57596e+06	1.56062e+06	1033085	1.01929e+06	7.69	352.181	C21 H24 N2 O3	GEISSOSCHIZINE
M519	CPD-8728	isopimara-7,15-dienal	ceramide degradation // isopimaric acid biosynthesis // superpathway of diterpene resin acids biosynthesis	137776	156526	1	110826	1	122102	1	1	1	1	1	272597	1	1	92813.4	241643	89765.3	1	168156	116590	1	1	1	1	109877	136315	1	1	89183.2	114061	93154.7	84651.5	23.58	286.227	C20 H30 O	CPD-8728
M520	MANNOSE-6P	&alpha;-D-mannopyranose 6-phosphate	mannitol degradation II // GDP-mannose biosynthesis // D-mannose degradation // L-ascorbate biosynthesis I (L-galactose pathway) // mannitol biosynthesis	958700	649823	940976	948898	500572	520925	648671	649128	676172	709819	747104	765188	681459	715244	951593	963506	828466	829421	761273	472863	652160	631593	789841	436409	1.21659e+06	1.22157e+06	512003	536915	554117	547793	945464	852815	1.5525	258.011	C6 H11 O9 P	MANNOSE-6P
M521	CPD-8088	1-linoleoyl-2-oleoyl-phosphatidylcholine	phosphatidylcholine biosynthesis I // phosphatidylcholine biosynthesis II // diacylglycerol biosynthesis (PUFA enrichment in oilseed) // phosphatidylcholine acyl editing // phosphatidylcholine biosynthesis IV // phosphatidylcholine biosynthesis III // superpathway of phospholipid biosynthesis II (plants) // diacylglycerol and triacylglycerol biosynthesis // phospholipases // arachidonate biosynth…	2.2969e+06	2.45382e+06	2.13409e+06	2.14436e+06	2.07915e+06	2.0114e+06	2.19341e+06	2250145	2.67471e+06	2598594	80738.4	90805.7	93035.1	109870	2776601	2.62885e+06	2.64293e+06	115890	3.1211e+06	3.19652e+06	3020579	2.95508e+06	3320199	3.22969e+06	2.99586e+06	2985099	3.06505e+06	114901	3.05768e+06	3.15952e+06	2779109	2.7567e+06	25.2563	783.579	C44 H82 N O8 P	CPD-8088
M522	5-METHYLTHIOADENOSINE	<i>S</i>-methyl-5'-thioadenosine	ethylene biosynthesis I (plants) // spermine biosynthesis // spermidine biosynthesis I // superpathway of polyamine biosynthesis // superpathway of polyamine biosynthesis II // 2'-deoxymugineic acid phytosiderophore biosynthesis // L-nicotianamine biosynthesis // diacylglyceryl-<i>N,N,N</i>-trimethylhomoserine biosynthesis // <i>S</i>-methyl-5'-thioadenosine degradation I // L-methionine salvage …	223978	286289	178163	203365	345946	343979	242340	256264	369927	375583	195750	210191	151616	153492	327488	262078	455122	466975	472312	354959	849484	854859	418684	391561	271827	279268	532021	581380	888640	833514	356109	361843	3.38	297.094	C11 H15 N5 O3 S	5-METHYLTHIOADENOSINE
M523	CPD-8722	dehydroabietadienol	phosphate acquisition // dehydroabietic acid biosynthesis // superpathway of diterpene resin acids biosynthesis	137776	156526	1	110826	1	122102	1	1	1	1	1	272597	1	1	92813.4	241643	89765.3	1	168156	116590	1	1	1	1	109877	136315	1	1	89183.2	114061	93154.7	84651.5	23.58	286.227	C20 H30 O	CPD-8722
M524	CPD-170	stachyose	stachyose biosynthesis // stachyose degradation // ajugose biosynthesis II (galactinol-independent) // ajugose biosynthesis I (galactinol-dependent)	100931	1	101588	100829	1	1	1	1	1	1	1	1	1	1	1	1	83223	96387.9	1	1	74155.5	1	1	1	161501	148237	91618.7	92019.1	100730	106235	103390	114590	1.26	666.232	C24 H42 O21	CPD-170
M525	CPD-9304	(<i>E</i>) 1-propenylsulfenate	propanethial <i>S</i>-oxide biosynthesis // superpathway of Allium flavor precursors	1137245	692021	1.11532e+06	1130584	647687	602691	655880	651678	826261	833460	1.18537e+06	1.22692e+06	1.0675e+06	1.09351e+06	1276926	1.28597e+06	2.10669e+06	2163366	757286	803062	665805	623935	1.56859e+06	1.59984e+06	3.18196e+06	3227411	828537	808424	1.33037e+06	1.33427e+06	1.81982e+06	1.78341e+06	2.9	90.0118	C3 H6 O S	CPD-9304
M526	CPD-11938	1D-<i>myo</i>-inositol 1,5-bis(diphosphate) 2,3,4,6-tetrakisphosphate	phosphate acquisition	179326	258673	1	159378	220168	222881	1	233862	232404	227241	275538	282107	278472	251108	276719	287227	338126	365285	287766	338805	220974	218703	344930	369137	330095	317684	409441	390942	426237	411908	342717	313794	1.1	805.691	C6 H6 O30 P8	CPD-11938
M527	ENT-COPALYL-DIPHOSPHATE	(-)-<i>ent</i>-copalyl diphosphate	dolabralexins biosynthesis // oryzalide A biosynthesis // <i>ent</i>-kaurene biosynthesis I // superpathway of gibberellin biosynthesis // superpathway of gibberellin GA<sub>12</sub> biosynthesis // kauralexin biosynthesis // diterpene phytoalexins precursors biosynthesis	474644	459005	415640	452895	340918	310596	405582	386580	318865	318495	441491	479482	345732	368464	150981	149075	573932	282434	522346	195709	499699	526459	228828	251452	278689	277653	290938	626019	650611	644984	314073	306627	1.42937	447.168	C20 H33 O7 P2	ENT-COPALYL-DIPHOSPHATE
M528	OXALO-SUCCINATE	oxalosuccinate	L-glutamine biosynthesis III // reductive TCA cycle I	547792	561338	264470	589589	194871	140610	592867	236711	719205	154993	711808	544589	1	131152	529799	549908	256324	545060	114688	131729	224665	204512	233811	137181	460740	393486	201679	192207	236040	308387	415972	436845	2.35387	186.984	C6 H3 O7	OXALO-SUCCINATE
M529	CPD-8184	chrysin	chrysin biosynthesis // baicalein metabolism	167194	166281	154595	173376	140998	141557	163067	173130	141637	113865	233062	237902	195858	200144	228910	208979	219087	242394	173686	186067	377546	404891	154014	165234	312352	279335	154594	143936	171074	190364	261850	268434	1.4	253.05	C15 H9 O4	CPD-8184
M530	CPD-342	5&alpha;-androstane-3,17-dione	0	816691	1	919134	1	1	326440	1	1	1	1	1	1	1	1	1	1	1	1	1	1	1	1	120951	118849	97158.6	118200	268299	1	1	83941.6	143864	137906	18.24	288.2	C19 H28 O2	CPD-342
M531	CPD-19434	(4a<i>S</i>,10b<i>R</i>)-noroxomaritidine	<i>Amaryllidacea</i> alkaloids biosynthesis	476758	149926	116982	134086	143420	126118	152496	151614	105878	136117	171298	177834	178910	179533	525969	523487	161591	159481	223853	251214	221662	155109	158104	167283	1	339915	240400	163774	322221	339415	325391	229052	3.46613	271.118	C16 H17 N O3	CPD-19434
M532	CPD-11641	4-methylumbelliferyl glucoside	phenolic malonylglucosides biosynthesis	116101	147169	116099	101238	1	1	121722	122494	117545	101925	141183	134581	162434	145714	138354	136848	102649	110023	116802	119778	249805	237600	127558	182074	258810	240788	142964	133376	210214	213852	191307	216046	2	338.102	C16 H18 O8	CPD-11641
M533	CPD-659	L-arogenate	L-phenylalanine biosynthesis II // L-tyrosine biosynthesis II // superpathway of L-phenylalanine and L-tyrosine biosynthesis // L-tyrosine biosynthesis III	596072	346739	636254	544442	534767	526790	294863	288466	479645	492860	106100	110831	482331	110883	111412	494944	583295	621299	519133	588904	712445	710320	652542	89693.1	123199	825705	851338	690373	386561	367247	94678.3	724187	1.85125	226.065	C10 H12 N O5	CPD-659
M534	DELTA-TOCOPHEROL	&delta;-tocopherol	cuticular wax biosynthesis // vitamin E biosynthesis (tocopherols)	274291	248934	1.20489e+06	1.21145e+06	332499	857708	817831	226842	372808	1.15004e+06	333878	802848	334736	313780	1.05179e+06	375320	1.11023e+06	1092585	1162589	456554	965463	490243	1	1	1	1	1.04028e+06	1.11697e+06	399579	1337242	1303976	510804	22.86	402.344	C27 H46 O2	DELTA-TOCOPHEROL
M535	CPD-2748	nornicotine	nicotine biosynthesis // superpathway of nicotine biosynthesis	3.15327e+06	2.69254e+06	2957520	2975075	1.65874e+06	1.62407e+06	2.53792e+06	2.55912e+06	2.75572e+06	152487	2.1012e+06	2.14233e+06	2971271	3147921	3.60038e+06	235217	3.15897e+06	3.27865e+06	3961553	3744578	4.0755e+06	90327.7	3.744e+06	3.59653e+06	271385	7.38014e+06	121307	130480	203595	180242	3.39763e+06	3374048	2.965	149.11	C9 H13 N2	CPD-2748
M536	CPD-10515	(9R,10S)-dihydroxystearate	acyl-CoA hydrolysis // ceramide degradation // acyl-[acyl-carrier protein] thioesterase pathway // phospholipases // triacylglycerol degradation // methyl ketone biosynthesis (engineered) // alkane oxidation // fatty acid &alpha;-oxidation I // fatty acid &beta;-oxidation II (peroxisome) // superpathway of glyoxylate cycle and fatty acid degradation // wax esters biosynthesis II // terminal olefi…	1586203	1.44742e+06	1.50262e+06	1.50669e+06	1.51778e+06	1406179	1.30886e+06	1.31675e+06	1.48242e+06	1.48525e+06	1445828	1.44428e+06	1.41653e+06	1.55069e+06	1.73524e+06	1.76284e+06	1.50633e+06	1.63179e+06	1.85149e+06	1.67176e+06	1.65256e+06	1.60482e+06	1793503	1.69684e+06	1.48325e+06	1.66288e+06	1.5775e+06	1.57896e+06	1.6267e+06	1.88984e+06	1.7795e+06	1.78363e+06	19.4	315.256	C18 H35 O4	CPD-10515
M537	CPD-16782	chelerythrine	chelerythrine biosynthesis	174882	156399	166517	180679	142751	136742	153419	153921	156685	154163	394391	414187	460873	445708	82087	93824.7	1	1	85752.4	83614.8	157064	150079	89770.4	93928.1	120723	118289	196037	200424	146226	1	94137.8	95350.5	12.0293	348.114	C21 H18 N O4	CPD-16782
M538	CPD-9776	cocaine	cocaine biosynthesis	1.20583e+06	1.12144e+06	1130294	1.13613e+06	1	1	992492	1.00121e+06	1.85893e+06	1.89854e+06	1	1	1.50998e+06	1.51214e+06	2.70705e+06	2.81497e+06	1.85226e+06	1888081	1.67607e+06	1814889	1	1.822e+06	2.90333e+06	2.96858e+06	1.57151e+06	1.56589e+06	1.34141e+06	1.32427e+06	775710	777129	1.85715e+06	1.91376e+06	1.27	304.155	C17 H22 N O4	CPD-9776
M539	DITHIOTHREITOL	L-dithiothreitol	glutathione-mediated detoxification II // sulfur volatiles biosynthesis	1.1021e+06	1.60505e+06	928213	968945	1.91567e+06	952859	1.50824e+06	1.57978e+06	953021	984059	1.0241e+06	1.05021e+06	928570	1752101	1.14016e+06	1.69412e+06	1092145	1.89176e+06	977904	1.00238e+06	915508	867382	1.73382e+06	902375	1242953	1.85429e+06	899970	863691	912713	1.86106e+06	1203976	1.29755e+06	1.42	154.012	C4 H10 O2 S2	DITHIOTHREITOL
M540	TROPINE	tropine	hyoscyamine and scopolamine biosynthesis // superpathway of hyoscyamine and scopolamine biosynthesis	569135	180072	555619	546536	109095	100168	174970	102299	139477	124874	100968	110799	88807.6	79744.4	223844	219686	151647	1	139403	128558	158840	159766	124088	118795	524224	527660	112844	121724	190869	217082	115832	122659	4.06	142.125	C8 H16 N O	TROPINE
M541	CPD-16701	8&beta;-hydroxy-germacra-1(10),4,11(13)-trien-12-oate	costunolide biosynthesis	131411	119776	119526	117188	1	102254	107834	1	1	1	131633	128312	119694	132400	128643	167773	145606	140670	164115	1	176811	182833	194695	213491	1	235943	256564	256534	305843	281219	215592	193062	1.29	249.156	C15 H21 O3	CPD-16701
M542	CPD-12237	4-coumaroyl-3-hydroxyagmatine	0	235630	266982	1	230503	213540	193210	238402	246207	250822	269239	248977	269576	231402	267733	306460	308703	445948	449986	325858	335922	273209	280658	478235	446607	579798	518373	416349	421036	613540	593761	407852	430688	1.29	293.164	C14 H21 N4 O3	CPD-12237
M543	CPD-10734	3-deoxy-D-<i>glycero</i>-D-<i>galacto</i>-non-2-ulopyranosonate	0	1	1	109410	1	1	1	1	1	1	1	1	146604	1	1	1	1	157463	95608.1	1	123708	123864	1	93186.7	1	125691	125055	1	1	1	1	133819	145800	1.21	267.072	C9 H15 O9	CPD-10734
M544	CPDQT-256	L-pentahomomethionine	aliphatic glucosinolate biosynthesis, side chain elongation cycle // glucosinolate biosynthesis from pentahomomethionine	301985	368086	251973	275406	297535	318691	386461	358111	417965	437184	398445	113485	414230	411632	407018	428533	654374	540363	408230	519447	400861	382084	167646	679922	250396	325425	634994	645594	952730	901212	576192	653674	1.32	219.128	C10 H21 N O2 S	CPDQT-256
M545	CPD-12702	(<i>R</i>)-mandelonitrile	glucosinolate activation // prunasin and amygdalin biosynthesis // vicianin bioactivation // amygdalin and prunasin degradation	937534	398948	902348	903527	489170	1.00673e+06	151327	834056	965528	975173	874369	1	543367	550942	1.00206e+06	686768	933671	962770	910693	122028	900240	880411	1	435782	956863	971276	878840	809248	856042	888991	1	1.01654e+06	1.67103	133.053	C8 H7 N O	CPD-12702
M546	P-CHLOROPHENYLALANINE	p-chlorophenylalanine	0	1285001	701178	1.23788e+06	1.24249e+06	818282	805454	647966	685491	681254	686081	672402	724398	702680	734013	1.14695e+06	1.15146e+06	1.27893e+06	1.35433e+06	719820	754708	1.19909e+06	1.1649e+06	698388	709010	1.4581e+06	1.43637e+06	950624	981311	767508	796152	1.30729e+06	1.269e+06	1.28	199.04	C9 H10 Cl N O2	P-CHLOROPHENYLALANINE
M547	CPDQT-463	1-hydroxy-3-indolylmethyl glucosinolate	glucosinolate activation	388058	238023	377534	362403	146285	158110	218722	224986	267486	236565	289968	292699	356507	383343	523536	540938	248067	252881	240707	267538	182239	199122	205333	209574	78388.7	80396.3	1	1	75372.9	1	305598	304229	5.28	463.038	C16 H19 N2 O10 S2	CPDQT-463
M548	CPD0-1422	dipalmitoyl phosphatidate	phosphatidate metabolism, as a signaling molecule // diacylglycerol and triacylglycerol biosynthesis // ceramide degradation // fatty acid &alpha;-oxidation I // acyl-[acyl-carrier protein] thioesterase pathway // phospholipases // triacylglycerol degradation // arachidonate biosynthesis I (6-desaturase, lower eukaryotes) // icosapentaenoate biosynthesis I (lower eukaryotes) // docosahexaenoate b…	246504	1.38419e+06	1	1.01471e+06	1.79927e+06	1.53867e+06	2.11239e+06	1.47446e+06	1.7934e+06	1.77308e+06	1.18895e+06	4679437	925673	1.06475e+06	293625	1961340	574396	619667	2.56064e+06	304963	2.65859e+06	1.53519e+06	380548	346426	477437	2.82688e+06	2338530	2315455	2.48578e+06	2.54513e+06	2459714	2.87501e+06	23.4571	646.458	C35 H67 O8 P	CPD0-1422
M549	CPD-11837	24-epicathasterone	0	1625389	1.65503e+06	4196340	1.60354e+06	1.32446e+06	1.29417e+06	1.61697e+06	1.59155e+06	1.24121e+06	1.28528e+06	1.80441e+06	1.79143e+06	1.49699e+06	1.53181e+06	2.00622e+06	1.99739e+06	7466327	7.57732e+06	5.7146e+06	2.05438e+06	1.93689e+06	1930194	2.36307e+06	2.3795e+06	11137383	11105750	7.52512e+06	2.99161e+06	16151010	4.4247e+06	2.22291e+06	5.99666e+06	5.95375	432.355	C28 H48 O3	CPD-11837
M550	CPD0-1312	pyrimidin-2-one-ribonucleoside	0	1.87849e+06	1.93679e+06	1.80675e+06	1.92845e+06	1.61385e+06	1.60269e+06	1.80866e+06	174715	1.84568e+06	207285	2.10767e+06	2143313	349338	2.27946e+06	2.06446e+06	2.10556e+06	351050	2.84259e+06	2.517e+06	2.54526e+06	119506	2.08117e+06	2.67033e+06	320753	279252	3.33305e+06	2.26336e+06	2112929	2.03658e+06	2.13323e+06	2.84505e+06	2961055	2.09	228.074	C9 H12 N2 O5	CPD0-1312
M551	CPD-9933	<i>trans</i>-anol	epoxypseudoisoeugenol-2-methylbutanoate biosynthesis // <i>t</i>-anethole biosynthesis	826242	450753	816588	788616	507015	489272	458211	435141	497507	588122	456384	434008	560468	615889	1.02114e+06	163918	464905	506346	501721	486039	629707	642709	551358	422454	651177	627251	457867	431378	386945	410637	124408	638745	1.29	134.072	C9 H10 O	CPD-9933
M552	CPD-6782	D-<i>myo</i>-inositol (2,3,4) trisphosphate	phosphate acquisition // phytate degradation II	492644	455328	476592	499436	275839	274281	420559	428665	396892	399714	515476	531978	452066	474227	669532	666177	530360	561915	515228	589718	487274	511113	591798	617218	807812	819498	440707	462009	479612	436225	754126	739024	1.02	413.917	C6 H9 O15 P3	CPD-6782
M553	DIFLUOROMETHYLORNITHINE	difluoromethylornithine	0	3.15259e+06	2.68166e+06	2957520	2975075	1.65874e+06	1.62407e+06	2.53792e+06	2.55912e+06	2.73725e+06	2.65808e+06	2.06839e+06	2.13358e+06	3030692	3.13426e+06	3.88404e+06	3.92932e+06	3.15862e+06	3.27143e+06	3961553	3.86823e+06	4.0755e+06	4177377	3.76346e+06	3786178	7.27132e+06	7.38014e+06	2.87239e+06	2.90191e+06	5342954	5.2224e+06	3.39737e+06	3.37377e+06	3.5	183.095	C6 H13 F2 N2 O2	DIFLUOROMETHYLORNITHINE
M554	TRIFLUOROMETHIONINE	trifluoromethionine	0	1567811	1.36449e+06	1.54794e+06	1.5154e+06	1265462	1.27536e+06	1.25143e+06	1.33363e+06	1.58127e+06	1.51598e+06	1.55351e+06	1.53442e+06	1.57265e+06	1.67257e+06	309664	1.19819e+06	1.53045e+06	1.6197e+06	1.60052e+06	335175	133227	1.55379e+06	357331	385888	1.89109e+06	299631	1.29032e+06	1.26891e+06	1.11572e+06	1.07831e+06	477890	485981	3.1475	203.018	C5 H8 F3 N O2 S	TRIFLUOROMETHIONINE
M555	CPD-20263	7-[(2S)-2-amino-2-carboxylatoethyl]-5-hydroxy-2H-1,4-benzothiazine-3-carboxylate	cuticular wax biosynthesis	326470	347208	312303	291245	300210	303223	308060	317536	350033	363954	465656	474583	460852	473866	516753	502819	463358	468496	373688	386501	253484	350650	447518	471276	554229	540594	308064	128437	122616	481170	1	504457	1.85	295.042	C12 H11 N2 O5 S	CPD-20263
M556	CPD-14995	kaempferol 3-<i>O</i>-(4",6"-<i>O</i>-di-<i>p</i>-coumaroyl)-glucoside	flavonol acylglucoside biosynthesis I - kaempferol derivatives // flavonol glucosylation I	125496	85637.6	126166	133325	635848	605663	549478	69805	743082	776013	101290	86051.8	433949	480488	125390	103914	95989.2	105475	83039.2	108870	109715	114775	921758	898798	239491	237068	157712	175333	89003.8	97107.2	186437	177592	8.34031	740.173	C39 H32 O15	CPD-14995
M557	CPD-16762	gossypetin 7-<i>O</i>-glucoside	gossypetin metabolism // flavonol glucosylation I	1	1	1	1	1	1	1	1	1	1	1	69480	1	88018.5	1	1	1	1	1	79485.8	1	1	97313.8	116934	81950.2	1	1	1	92806.2	95450.5	1	87244	1.32	479.082	C21 H19 O13	CPD-16762
M558	15-DIDEOXY-15-IMINO-D-GALACTITOL	1,5-dideoxy-1,5-imino-D-galactitol	0	2939106	1.38141e+06	2.73669e+06	3.05524e+06	1.49281e+06	1473790	1.40859e+06	1.30431e+06	1.79507e+06	1.81386e+06	164973	185828	1453015	1.65996e+06	3160585	3186713	1.9686e+06	2.02874e+06	1.97366e+06	2.15647e+06	3.45075e+06	3423706	1.72134e+06	1.79468e+06	3.34662e+06	3434887	2.04839e+06	2.0777e+06	1.85164e+06	2.2536e+06	2252569	2.29994e+06	1.36	164.093	C6 H14 N O4	15-DIDEOXY-15-IMINO-D-GALACTITOL
M559	CPD-19421	4'-<i>O</i>-methylnorbelladine	<i>Amaryllidacea</i> alkaloids biosynthesis	150822	212178	145987	155254	155720	149912	196657	189393	166899	156864	206448	238107	218077	215806	264576	258818	317672	325099	253314	269908	240171	234927	318462	330079	508678	527612	349201	345357	531050	516247	407664	380206	1.69562	273.136	C16 H19 N O3	CPD-19421
M560	UMP	UMP	protein <i>N</i>-glycosylation initial phase (eukaryotic) // UMP biosynthesis I // UTP and CTP dephosphorylation II // lipid IV<sub>A</sub> biosynthesis // pyrimidine ribonucleosides salvage I // UTP and CTP dephosphorylation I // UTP and CTP <i>de novo</i> biosynthesis // superpathway of pyrimidine ribonucleotides <i>de novo</i> biosynthesis // superpathway of pyrimidine deoxyribonucleotides <i>…	197864	1	155308	170727	1	1	1	1	1	1	1	1	1	1	251547	249377	92905	89812	189225	185807	202332	186077	1	1	175557	172809	1	1	1	1	152803	164807	4.784	322.015	C9 H11 N2 O9 P	UMP
M561	DELTA1-PIPERIDEINE-2-6-DICARBOXYLATE	(<i>S</i>)-2,3,4,5-tetrahydrodipicolinate	L-lysine biosynthesis VI // superpathway of L-lysine, L-threonine and L-methionine biosynthesis II	407553	366839	123686	122983	232049	219699	267293	325891	139142	303386	443345	458639	128411	126195	642699	632643	597116	593053	332524	373377	247892	241896	592262	616574	801254	791273	427767	386680	518268	555617	796657	809415	1.9775	169.041	C7 H7 N O4	DELTA1-PIPERIDEINE-2-6-DICARBOXYLATE
M562	CPD-14945	3,7,3',4',5'-pentamethylmyricetin	polymethylated myricetin biosynthesis (tomato) // flavonol glucosylation I	888650	603228	851632	898832	622851	617050	568879	558923	609477	624788	667593	665953	666164	642247	804800	796499	818372	870377	763529	761902	901885	875429	813424	815117	1.24255e+06	1224851	939620	954479	671445	678528	1.05939e+06	1.05898e+06	1.23	388.115	C20 H20 O8	CPD-14945
M563	CPD-14528	2-phenylethyl &beta;-<i>D</i>-glucopyranoside	phenylethanol glycoconjugate biosynthesis	394422	427342	369436	352826	1	1	392367	413636	396580	134779	522448	216405	1	1	478110	502322	248315	269718	323886	343142	190623	175852	565126	549185	511767	528322	325745	359669	409527	389525	1057089	1070277	8.1825	284.133	C14 H20 O6	CPD-14528
M564	CPD-11228	(indol-3-yl)acetyl-L-methionine	0	346780	351556	328974	429829	371090	364431	288529	240457	244652	245747	403306	446935	309327	444266	317500	317972	384597	359974	311357	310342	206239	328838	313600	412465	425662	506992	395164	347293	345194	335575	335577	323566	1.47312	305.097	C15 H17 N2 O3 S	CPD-11228
M565	CPD-12025	Se-methyl-Se-L-methionine	seleno-amino acid detoxification and volatilization II // seleno-amino acid detoxification and volatilization I // superpathway of seleno-compound metabolism	1.24151e+06	1.1399e+06	1.13037e+06	127559	1.03295e+06	1.12057e+06	879382	1.03128e+06	1.42584e+06	1.17287e+06	1.2409e+06	1330946	1.2787e+06	1.37368e+06	714288	588203	1.57552e+06	1.59797e+06	1.60825e+06	1.33715e+06	1.21137e+06	1.55575e+06	1.10019e+06	1	682610	1848583	89481	907759	161976	119863	170106	774482	3.03	206.024	C6 H14 N O2 Se	CPD-12025
M566	CPD-280	glutarate semialdehyde	L-lysine degradation I	135289	133797	211816	172826	102557	1	151606	123969	115353	133876	169960	1	148033	159987	137562	138111	104521	121616	92775.7	122096	158846	137245	125366	134121	149079	132027	115738	98328.7	129376	116810	114488	136995	0.93	115.04	C5 H7 O3	CPD-280
M567	CPD-4483	3-methyl-4-<i>trans</i>-hydroxy-2-butenal	cytokinins degradation	202532	158327	241878	174998	123487	123726	178291	163448	182558	156264	135814	134889	136737	140289	163306	164032	137147	140020	129559	152670	146721	134576	141297	123091	166683	151474	123940	118557	105862	132604	132798	163257	0.93	100.052	C5 H8 O2	CPD-4483
M568	L-PANTOATE	(R)-pantoate	phosphopantothenate biosynthesis I // superpathway of coenzyme A biosynthesis II (plants)	1	485470	1	641862	555736	573007	435941	431200	798083	1	453586	514617	581419	513799	693078	675053	624670	653152	389155	435713	1.18278e+06	1.24214e+06	693060	864171	1.0082e+06	1.0089e+06	834061	858975	1.17373e+06	1.13954e+06	878269	877126	2.76414	147.068	C6 H11 O4	L-PANTOATE
M569	CPD-19604	(S)-coreximine	0	200897	1.21574e+06	171852	180520	3.55605e+06	3.4601e+06	1.15659e+06	1.13748e+06	243302	272673	1.42894e+06	1.39569e+06	637513	665895	475680	477926	140423	157000	155579	178495	6937910	7040573	343410	353480	2.27163e+06	2.22318e+06	1820978	1.85042e+06	550913	523705	133195	121324	10.9628	327.147	C19 H21 N O4	CPD-19604
M570	CPDQT-36	3-[(3'-methylsulfanyl)propyl]malate	aliphatic glucosinolate biosynthesis, side chain elongation cycle	298911	199840	164702	195694	1	1	185139	187783	98435.2	102219	186374	194008	1	1	457051	454724	195204	204561	119596	125242	214448	195629	252503	1	235548	243008	1	123773	165269	165135	222926	311718	3.53	220.041	C8 H12 O5 S	CPDQT-36
M571	OROTIDINE-5-PHOSPHATE	orotidine 5'-phosphate	UMP biosynthesis I // superpathway of pyrimidine ribonucleotides <i>de novo</i> biosynthesis // superpathway of pyrimidine deoxyribonucleotides <i>de novo</i> biosynthesis	1	1	1	1	1	1	1	1	609679	1	641218	1	673216	676847	1	1	118936	118442	875285	125311	884858	1	121239	120346	1.23406e+06	1.17855e+06	115273	127012	1	114178	159138	790079	2.11	365.009	C10 H10 N2 O11 P	OROTIDINE-5-PHOSPHATE
M572	CPD-13373	10',6-diapocarotene-10',6-dial	carotenoid cleavage // ceramide degradation	131748	163053	134846	117973	124348	131318	139407	144680	225955	245907	157411	131137	199135	210441	320710	325053	264819	285307	253701	273527	276390	260205	397443	414080	331547	305922	268178	294746	246049	265094	313881	282264	1.31	282.164	C19 H22 O2	CPD-13373
M573	ATP	ATP	L-histidine biosynthesis // phytol salvage pathway // oxalate degradation VI // ophthalmate biosynthesis // glutathione-mediated detoxification II // adenosylcobalamin salvage from cobalamin // crotonyl-CoA/ethylmalonyl-CoA/hydroxybutyryl-CoA cycle (engineered) // adlupulone and adhumulone biosynthesis // protein NEDDylation // lupulone and humulone biosynthesis // colupulone and cohumulone biosy…	145847	115898	136337	131423	151520	139735	104893	116442	134862	139965	107627	104956	77126.9	84146.8	169777	171352	174694	175135	198401	187337	124135	126535	166343	159296	229689	232643	178814	187798	207931	212114	204997	203623	22.26	502.952	C10 H12 N5 O13 P3	ATP
M574	CPD-14829	(13<i>S</i>,14<i>R</i>)-13-<i>O</i>-acetyl-1-hydroxy-<i>N</i>-methylcanadine	noscapine biosynthesis	1	1	220362	222267	2.14049e+06	2.10111e+06	346349	340638	113899	389737	431325	420628	512526	560513	278528	279065	528910	1	216830	234404	1.35621e+06	1.33605e+06	244929	256042	1	1	490009	510210	243413	248705	962140	949431	9.03037	370.166	C21 H24 N O5	CPD-14829
M575	CPD-7860	3-hydroxyechinenone	astaxanthin biosynthesis (bacteria, fungi, algae)	201845	222502	192259	192805	146830	149936	1	210752	173090	181012	216543	226505	173631	175486	283399	1	414248	418425	244363	1	321644	323965	445776	437096	671080	662844	434815	424111	529993	546169	360176	367033	8.48	566.415	C40 H54 O2	CPD-7860
M576	D-LACTATE	(<i>R</i>)-lactate	superpathway of fermentation (<i>Chlamydomonas reinhardtii</i>) // L-alanine degradation II (to D-lactate) // methylglyoxal degradation I	265668	238298	235945	248762	145911	154730	209882	228810	228888	217327	316853	312938	255904	282874	363195	369685	325168	343124	270606	286760	271396	242783	354046	341230	349106	355201	231418	227302	196427	198999	406549	406475	2.38	89.0236	C3 H5 O3	D-LACTATE
M577	SUCCINYL-OH-CYCLOHEXADIENE-COOH	(1<i>S</i>,6<i>R</i>)-2-succinyl-6-hydroxy-2,4-cyclohexadiene-1-carboxylate	0	345937	297398	325771	377710	1	283147	267989	259495	549594	318724	599186	380804	674911	311174	423673	430219	391080	378957	345522	337092	426946	376843	1	332324	555234	526370	635026	422476	382856	405910	1	502187	1.36621	238.043	C11 H10 O6	SUCCINYL-OH-CYCLOHEXADIENE-COOH
M578	CPD-15024	quercetin 3-<i>O</i>-gentiobioside-7-<i>O</i>-rhamnoside	quercetin glycoside biosynthesis (Arabidopsis) // superpathway of flavones and derivatives biosynthesis // superpathway of flavones and derivatives biosynthesis // flavonol glucosylation I	282169	401761	244047	261966	439019	446088	386613	401811	458399	489019	1.34462e+06	1.35142e+06	1.65732e+06	1.70532e+06	1.09633e+06	1.09383e+06	94812.3	150189	306683	343434	355816	347423	355449	376119	285149	285667	234588	223869	1	1	412386	426495	5.21	772.22	C33 H40 O21	CPD-15024
M579	CPD-19435	(4a<i>R</i>,10b<i>S</i>)-noroxomaritidine	<i>Amaryllidacea</i> alkaloids biosynthesis	476758	149926	116982	134086	143420	126118	152496	151614	105878	136117	171298	177834	178910	179533	525969	523487	161591	159481	223853	251214	221662	155109	158104	167283	1	339915	240400	163774	322221	339415	325391	229052	3.46613	271.118	C16 H17 N O3	CPD-19435
M580	CPD-8764	(<i>E</i>,<i>E</i>)-&alpha;-farnesene	farnesene biosynthesis	6619511	5462798	6.71669e+06	6.71959e+06	5078948	4948780	5036727	5.38041e+06	6.07356e+06	6.57568e+06	5.23776e+06	4891052	4.79738e+06	5183045	8633167	7916635	7168285	7.50262e+06	6.00643e+06	5722950	7.7974e+06	7132882	6004365	5982530	7098319	7.34671e+06	5885769	5809167	6.05188e+06	6.48816e+06	7.28898e+06	7408438	3.4	204.19	C15 H24	CPD-8764
M581	CPD0-1598	moiramide B	0	351601	343203	316064	339435	197437	216515	282118	294590	270512	270786	255756	261770	258314	268199	559841	567003	454303	419216	527945	568714	465160	476324	653253	688662	739827	707883	630199	617116	537199	533438	522686	535134	1.25	453.227	C25 H31 N3 O5	CPD0-1598
M582	CPD-15711	&beta;-D-mannopyranose 6-phosphate	mannitol degradation II // GDP-mannose biosynthesis // D-mannose degradation // L-ascorbate biosynthesis I (L-galactose pathway) // mannitol biosynthesis	958700	649823	940976	948898	500572	520925	648671	649128	676172	709819	747104	765188	681459	715244	951593	963506	828466	829421	761273	472863	652160	631593	789841	436409	1.21659e+06	1.22157e+06	512003	536915	554117	547793	945464	852815	1.5525	258.011	C6 H11 O9 P	CPD-15711
M583	CPD-9777	ecgonine methyl ester	cocaine biosynthesis	1	106557	1	1	533177	519153	1	1	860117	885044	647053	1	103375	1	1	1281515	197842	197134	119950	1.22259e+06	1.42098e+06	1.35056e+06	201049	1.27096e+06	283473	252444	238702	214968	326555	407552	163760	203440	2.21083	200.13	C10 H18 N O3	CPD-9777
M584	CPD-194	4-nitrophenyl phosphate	0	215673	1.04372e+06	2.10626e+06	2.20084e+06	276005	2.07793e+06	1.05296e+06	962403	1.5481e+06	1.56464e+06	861138	684488	254325	266274	1.11241e+06	428523	1.96243e+06	1902695	1581304	310632	2.75284e+06	2.56039e+06	270835	1.46185e+06	2.76285e+06	223482	2.67591e+06	2.65498e+06	233971	1.99812e+06	2.02433e+06	318685	1.25	216.98	C6 H4 N O6 P	CPD-194
M585	CPD-10256	5-pentadecatrienyl resorcinol	sorgoleone biosynthesis	1642992	1.57319e+06	1.5407e+06	1	1	1.40332e+06	1.45894e+06	1.49839e+06	1	1599351	1693919	1.72609e+06	1.68623e+06	1.71041e+06	2.03045e+06	1.96055e+06	2.02513e+06	2.02099e+06	1	1.77406e+06	1.84304e+06	1.86365e+06	2.09803e+06	2.04642e+06	2.14297e+06	2359203	2.07944e+06	2.01083e+06	2.21075e+06	2.18645e+06	1.95435e+06	1901400	7.94	314.223	C21 H30 O2	CPD-10256
M586	CPD-8919	17-oxosparteine	lupanine biosynthesis	136553	154345	119944	138105	114487	690410	116037	122176	947633	592646	120937	122401	87334.3	79845.8	149811	149399	562878	1.51871e+06	151848	164184	199544	681195	191410	193006	262618	266215	1063790	1.07595e+06	1	1	945204	646741	16.5067	249.19	C15 H25 N2 O	CPD-8919
M587	CPD-9476	16-alpha-hydroxygypsogenate	saponin biosynthesis III	236314	170415	218531	216234	203494	180785	161696	165565	215064	224448	416319	158278	406300	398771	79376.3	268765	303880	268548	152634	166038	493907	237450	230391	630619	111986	112485	274954	85782.5	79762.3	93094.6	555984	81970.9	17.6391	500.32	C30 H44 O6	CPD-9476
M588	CPD-7193	epi-cholestanol	0	2.07838e+06	1.84941e+06	1.93311e+06	1.9835e+06	1.98914e+06	1.84672e+06	1.66998e+06	1.74453e+06	1.92962e+06	1.87572e+06	1.68183e+06	1.70759e+06	1.256e+06	1.38699e+06	2.51994e+06	2.4827e+06	2.28515e+06	2355639	2.38729e+06	2.38435e+06	2.32311e+06	2.36043e+06	2.57649e+06	2.48495e+06	3.32381e+06	3.32824e+06	2.25803e+06	2.34155e+06	2.71652e+06	2.72282e+06	2.79327e+06	2825580	21.63	388.372	C27 H48 O	CPD-7193
M589	CPD-7535	9,15,9'-tri-<i>cis</i>-&zeta;-carotene	<i>trans</i>-lycopene biosynthesis II (oxygenic phototrophs and green sulfur bacteria) // superpathway of carotenoid biosynthesis in plants	122315	120170	99459.6	97229.7	1	1	113542	109268	124386	109235	90035.3	97749.2	1	1	165873	161008	147545	137571	172166	169647	170947	160715	193480	191122	213802	221813	160037	157255	202362	221206	207744	173223	25.34	540.47	C40 H60	CPD-7535
M590	CPD-19751	2-formylpyridine	0	402070	335325	361722	373694	190382	200511	330102	322325	315069	286870	477347	459041	392895	409496	522694	566496	458543	491138	399739	391830	352274	349680	513016	489799	497362	496867	320054	307282	228489	247038	620956	618930	2.38	107.034	C6 H5 N O	CPD-19751
M591	CPD-10512	16-oxo-palmitate	ceramide degradation // fatty acid &alpha;-oxidation I // acyl-[acyl-carrier protein] thioesterase pathway // phospholipases // triacylglycerol degradation // methyl ketone biosynthesis (engineered) // alkane oxidation // cutin biosynthesis	1.22161e+06	1.29806e+06	1.21194e+06	1.27731e+06	1.42825e+06	1.32027e+06	1.11554e+06	1.15089e+06	1.26755e+06	1.39345e+06	1191043	1129920	1156511	1.07127e+06	1.27776e+06	1.09359e+06	1.2215e+06	543629	1.33558e+06	832672	748095	1.72559e+06	582858	1.6411e+06	1.60357e+06	1091901	1543214	646746	567152	1.69853e+06	1.21191e+06	812850	17.25	269.214	C16 H29 O3	CPD-10512
M592	CPD-633	gentisate	gentisate 5-<i>O</i>-&beta;-<i>D</i>-xylopyranoside biosynthesis // salicylate glucosides biosynthesis II	1.69739e+06	1	1.69595e+06	1.64903e+06	1.3788e+06	335064	1	1	1	1	938361	1.33236e+06	1	1.51595e+06	1	1	1.5051e+06	1	1	1	468804	564065	1	1	1	1	1.10302e+06	689212	523870	1	1	1.20388e+06	1.4	153.022	C7 H5 O4	CPD-633
M593	CPD-8238	(+)-&beta;-barbatene	0	6619511	5462798	6.71669e+06	6.71959e+06	5078948	4948780	5036727	5.38041e+06	6.07356e+06	6.57568e+06	5.23776e+06	4891052	4.79738e+06	5183045	8633167	7916635	7168285	7.50262e+06	6.00643e+06	5722950	7.7974e+06	7132882	6004365	5982530	7098319	7.34671e+06	5885769	5809167	6.05188e+06	6.48816e+06	7.28898e+06	7408438	3.4	204.19	C15 H24	CPD-8238
M594	D-MYO-INOSITOL-4-PHOSPHATE	1D-<i>myo</i>-inositol 4-monophosphate	phosphate acquisition // D-<i>myo</i>-inositol (1,4,5)-trisphosphate degradation	958700	649823	940976	948898	500572	520925	648671	649128	676172	709819	747104	765188	681459	715244	951593	963506	828466	829421	761273	472863	652160	631593	789841	436409	1.21659e+06	1.22157e+06	512003	536915	554117	547793	945464	852815	1.5525	258.011	C6 H11 O9 P	D-MYO-INOSITOL-4-PHOSPHATE
M595	CPD-15700	<i>aldehydo</i>-D-arabinose	ceramide degradation	418170	90585.1	449925	431791	258952	286135	309099	339973	101837	423192	306713	310847	88861.7	94976.3	634228	685489	517653	531629	104762	100219	443513	392910	149262	412245	420845	387343	134494	365045	336709	388874	402736	431413	2.97	150.055	C5 H10 O5	CPD-15700
M596	CPD-1131	2-formylbenzoate	0	2432216	1.76086e+06	2.68169e+06	2447526	1.70384e+06	1.57072e+06	1625259	1.64595e+06	1.73858e+06	1.74183e+06	1.79574e+06	1.8431e+06	2093885	2286229	2.21612e+06	2.28813e+06	2.15923e+06	624401	2.33141e+06	743014	2.29026e+06	2258649	2.5513e+06	2.58885e+06	875354	838592	2.56543e+06	2.4871e+06	2372776	754027	2.49256e+06	2.50634e+06	20.75	149.026	C8 H5 O3	CPD-1131
M597	CPD-14900	porifersta-5,7-dienol	sphingolipid biosynthesis (plants) // 7-dehydroporiferasterol biosynthesis	1.64163e+06	1.64019e+06	1.56403e+06	1.61189e+06	1666595	1.60426e+06	1.47147e+06	1.53091e+06	1.63328e+06	1.5633e+06	1396879	1.39777e+06	942700	1.10412e+06	2.12702e+06	2.01415e+06	1.82706e+06	1.84444e+06	2.11081e+06	2.12524e+06	1.99687e+06	2.02553e+06	2.27643e+06	2234319	1	1	2.00861e+06	1.99842e+06	2.4657e+06	2.51364e+06	2326457	2.32452e+06	27.18	412.374	C29 H48 O	CPD-14900
M598	CPD-4205	<i>N</i><sup>6</sup>-(&Delta;<sup>2</sup>-isopentenyl)-adenosine 5'-monophosphate	<i>trans</i>-zeatin biosynthesis	81001.2	142925	88879.9	92263.9	136884	132002	142390	141961	100565	1	118355	138781	127512	110776	173433	163145	117071	137854	126350	1	182901	176551	166169	171629	140232	134606	1	97381.1	106312	116975	196207	86651.9	3.42	413.12	C15 H20 N5 O7 P	CPD-4205
M599	CPD-10447	2-hydroxylamino-4,6-dinitrotoluene	2,4,6-trinitrotoluene degradation	304193	1	269714	320451	1	1	216146	194778	225924	230638	1	200752	1	1	318151	287014	1	1	1	267402	328173	295931	223211	1	302976	300241	276350	281400	259823	1	1	266533	1.35	213.032	C7 H7 N3 O5	CPD-10447
M600	CO-A	coenzyme A	pelargonidin conjugates biosynthesis // salvianin biosynthesis // superpathway of anthocyanin biosynthesis (from pelargonidin 3-O-glucoside) // shisonin biosynthesis // superpathway of anthocyanin biosynthesis (from cyanidin and cyanidin 3-<i>O</i>-glucoside) // ternatin C5 biosynthesis // gentiodelphin biosynthesis // superpathway of anthocyanin biosynthesis (from delphinidin 3-<i>O</i>-glucosid…	1	1	1	1	1	1	1	1	129908	1	1	1	1	1	1	1	1	1	146948	1	1	1	1	1	174552	252511	1	1	188885	179373	186470	229180	21.48	763.077	C21 H32 N7 O16 P3 S	CO-A
M601	CPD-440	<i>N</i>-feruloyltyramine	suberin monomers biosynthesis	1.36203e+06	1.01904e+06	1.36042e+06	1349993	1.6589e+06	1.53918e+06	939386	942220	2.41253e+06	2.4376e+06	1.7621e+06	1.82887e+06	2774196	2.97713e+06	1.64429e+06	1.59938e+06	1072173	1.10779e+06	2.90654e+06	3.05822e+06	967807	960858	1.22432e+06	1.1887e+06	2409836	2.38756e+06	2473120	2.47729e+06	289147	297327	1.46007e+06	1.45748e+06	9.77	313.131	C18 H19 N O4	CPD-440
M602	CPD-17445	dimethyl thiosulfinate	methiin metabolism	1	276628	1	1	1	1	1	154067	1	1	162047	1	164086	140639	454967	1	149588	245190	371736	244810	1	1	486702	269889	374235	367001	1	1	225222	194660	348119	238378	1.7	109.988	C2 H6 O S2	CPD-17445
M603	CPD-18093	pelargonidin 5-<i>O</i>-&beta;-<i>D</i>-glucoside 3-<i>O</i>-&beta;-<i>D</i>-sambubioside	anthocyanidin sambubioside biosynthesis	340992	306097	364142	353915	323789	302800	270713	286013	359377	379739	119660	118778	168790	189359	99331	123950	325784	333970	425146	455318	315078	308429	453780	422667	141828	119184	87355.6	437426	509111	525225	135771	84470.6	18.6959	726.189	C32 H38 O19	CPD-18093
M604	CPD-674	cinnamate	phenylpropanoid biosynthesis, initial reactions // superpathway of scopolin and esculin biosynthesis // rosmarinic acid biosynthesis I // superpathway of rosmarinic acid biosynthesis // suberin monomers biosynthesis // 3-amino-3-phenylpropanoyl-CoA biosynthesis // cinnamate esters biosynthesis // cinnamoyl-CoA biosynthesis // hyperxanthone E biosynthesis // benzoate biosynthesis III (CoA-dependen…	336532	267308	302964	319232	235342	473547	271361	260011	218234	259124	304137	305258	302003	300067	343040	349064	347698	327775	268393	275972	234307	208964	309403	315455	468462	447820	241090	242873	237591	469547	406004	414237	1.4	147.043	C9 H7 O2	CPD-674
M605	SINAPATE	sinapate	ferulate and sinapate biosynthesis // anthocyanidin modification (<i>Arabidopsis</i>) // cyanidin diglucoside biosynthesis (acyl-glucose dependent) // free phenylpropanoid acid biosynthesis // sinapate ester biosynthesis	1.20202e+06	1.22632e+06	1.09692e+06	1.15573e+06	765122	747781	1.11098e+06	1.12962e+06	693208	708537	1.72848e+06	1.7829e+06	1.59116e+06	1.65793e+06	1.78518e+06	1.78113e+06	757514	753902	978228	1.03627e+06	968910	953885	1.18599e+06	1.19262e+06	1	1	1.17875e+06	1.18477e+06	1.00836e+06	933109	1.03438e+06	1.06261e+06	5.61	223.064	C11 H11 O5	SINAPATE
M606	CPD-18128	arabidopaldehyde	arabidopyrone biosynthesis	656212	670289	910002	626382	800230	775744	655842	97660.9	289677	738148	991420	96110.7	740364	685663	150373	154969	683298	681230	764512	1.01514e+06	134796	133120	777025	104315	643789	618452	681479	630524	681671	276406	114202	661526	6.6525	193.015	C9 H5 O5	CPD-18128
M607	CPD-453	4-(&beta;-D-glucosyloxy)benzoate	0	92689.9	1	85814.4	92561.9	75284.5	77683.3	1	1	114878	113544	335931	349853	438763	460164	262052	257924	1.5617e+06	1.60437e+06	1	1	2.18761e+06	2.17077e+06	89897.2	89652.5	294416	279570	74748.5	82472.9	1	1390162	99953	1.84977e+06	6.24231	299.079	C13 H15 O8	CPD-453
M608	CPD-8647	4-hydroxyphenylbutan-2-one	raspberry ketone biosynthesis	3848612	1.78048e+06	3.61554e+06	3690707	1.98894e+06	1950056	1.65571e+06	1.62512e+06	2.15361e+06	2.19273e+06	1.7506e+06	1.81708e+06	2.14158e+06	2.21476e+06	4367627	4.3738e+06	2125798	2.00965e+06	121845	2.34116e+06	4.00438e+06	4004231	1.99274e+06	2.07592e+06	1	3.69158e+06	2374119	2.27694e+06	2224784	2.22915e+06	2.57012e+06	2.57831e+06	1.26	164.082	C10 H12 O2	CPD-8647
M609	CPD-15778	5-(hydroxymethyl)-2-methyl-4(1H)-pyrimidinone	0	218158	100276	3047161	3.20643e+06	2.81155e+06	120808	159220	81791.1	94720.9	197728	6854537	180750	7.73216e+06	175414	210303	6.06847e+06	274321	244148	157020	2.17201e+06	154000	538310	191903	133338	1	634024	2.72498e+06	279209	1.44726e+06	1.48537e+06	539217	509102	2.71032	140.059	C6 H8 N2 O2	CPD-15778
M610	CPD-9087	geranylgeraniol	plaunotol biosynthesis	221613	105665	203035	216000	91717.9	80420.7	103852	108622	1	114706	181254	178090	140082	158798	1	328543	409396	419253	154300	163299	1	134530	1	203980	126826	123693	220290	128746	207591	393138	385122	481233	21.6018	290.253	C20 H34 O	CPD-9087
M611	CPD-9622	robustaquinone H	robustaquinone biosynthesis // cuticular wax biosynthesis	1	237336	164760	163633	156107	150588	226437	219463	170976	1	83456.1	88373	71644.4	81843	83689.8	82982.3	1	343278	232464	259208	181823	174941	1	380437	99058.2	85627.9	305451	309524	1	1	466505	447005	1.89	344.096	C18 H16 O7	CPD-9622
M612	CPD-4281	7,2'-dihydroxy-4'-methoxy-isoflavanol carbocation intermediate 1	0	1	137943	1	1	1	113850	1	130450	109427	101645	210251	197221	1	1	1	1	136933	141977	151554	215399	307142	332111	166669	172586	1	1	276689	161439	243177	161453	1	110456	2.235	289.108	C16 H17 O5	CPD-4281
M613	PAPS	3'-phosphoadenylyl-sulfate	sulfate activation for sulfonation // jasmonoyl-L-isoleucine inactivation // hydroxyjasmonate sulfate biosynthesis // brassinosteroids inactivation // quercetin sulfate biosynthesis // superpathway of flavones and derivatives biosynthesis // glucosinolate biosynthesis from trihomomethionine // glucosinolate biosynthesis from tetrahomomethionine // glucosinolate biosynthesis from pentahomomethioni…	145847	115898	136337	131423	151520	139735	104893	116442	134862	139965	107627	104956	77126.9	84146.8	169777	171352	174694	175135	198401	187337	124135	126535	166343	159296	229689	232643	178814	187798	207931	212114	204997	203623	22.26	502.952	C10 H11 N5 O13 P2 S	PAPS
M614	CPD0-1373	&beta;-(2,6-anhydro-3-deoxy-D-arabino-heptulopyranosid)onate 7-phosphate	0	392199	83405.6	419363	86628.9	99851.1	91578.4	80715.1	84163.8	85040.7	466502	144945	145197	174446	83650.4	101847	120366	81330	93430.1	96227.3	310328	86384.7	78777.1	354497	88083.9	113278	424511	513961	82364.6	406687	408820	98016.7	300497	1.19906	269.003	C7 H10 O9 P	CPD0-1373
M615	CPD-9746	heliocide B2	heliocides biosynthesis	200604	218956	182959	203458	1	1	192839	198171	164999	167045	122385	147662	130600	160482	347623	370354	338316	330366	244729	309392	207862	216633	433924	446940	474505	469825	353150	326175	429084	394259	398413	389292	1.26	423.224	C26 H31 O5	CPD-9746
M616	CPD-10472	3-dimethylsulfoniopropionaldehyde	dimethylsulfoniopropanoate biosynthesis II (Spartina) // dimethylsulfoniopropanoate biosynthesis I (Wollastonia)	376741	342291	342421	349634	223392	255191	345647	321124	1	329022	460640	452079	375564	377256	558260	594045	465489	465077	378710	1	336161	349745	518811	555617	516708	520204	354029	316120	1	267416	648165	667168	2.38	119.055	C5 H11 O S	CPD-10472
M617	CPD0-1402	5'-[(3-aminopropyl)-amino]-5'-deoxyadenosine	0	493202	549012	503486	452895	535027	516986	494048	505643	571619	584306	538697	536915	545934	627044	629055	628738	606601	620710	708670	773907	721615	730466	711033	704563	367708	365167	692191	723670	656014	699786	649009	646328	20.45	325.183	C13 H23 N7 O3	CPD0-1402
M618	GLT	L-glutamate	rosmarinic acid biosynthesis I // rosmarinic acid biosynthesis II // superpathway of rosmarinic acid biosynthesis // 2'-deoxymugineic acid phytosiderophore biosynthesis // L-alanine biosynthesis II // L-alanine degradation II (to D-lactate) // L-alanine degradation III // L-aspartate biosynthesis // superpathway of L-threonine biosynthesis // photorespiration // L-isoleucine biosynthesis I (from …	92071.6	386211	90673	1	1	1	352133	335266	1	113567	1	84825.1	1	126359	1	253291	265982	260515	122893	140507	129849	136092	226419	230220	295869	285354	201136	1	1	1	1	261673	1.84	146.043	C5 H8 N O4	GLT
M619	CPD-16679	9&beta;-stemod-13(17)-en-19-ol	diterpene phytoalexins precursors biosynthesis	111288	1	106733	114732	1	301858	1	1	85700.2	291414	1	315107	1	1	138458	147956	279866	276936	130941	143291	113188	111212	94081.1	95891.7	160425	166783	109453	104107	101081	108454	158419	154124	4.18	288.243	C20 H32 O	CPD-16679
M620	GUAZATINE	guazatine	0	179338	6823177	7322285	175986	7.62774e+06	7006780	6308567	6321393	7385115	177720	6.30777e+06	6.58785e+06	4.52955e+06	5020045	278988	272305	210393	222104	240210	224164	217198	8380983	252559	236183	367101	344154	234896	226402	273963	286466	290152	285510	21.6425	358.368	C18 H44 N7	GUAZATINE
M621	CPD-8890	betanidin quinone	betanidin degradation	4.1788e+06	3.86034e+06	3.82601e+06	3926959	3695883	3776412	3.5639e+06	3.76369e+06	4722269	4.67046e+06	5.23078e+06	5.18238e+06	5343354	5.56837e+06	4476490	3.37637e+06	6.42307e+06	6699580	6597599	7000705	6526244	6.3578e+06	6.33058e+06	6.53783e+06	8.02831e+06	8109175	5827485	5788270	5429132	5.4803e+06	6746044	6773527	2.33	384.059	C18 H12 N2 O8	CPD-8890
M622	CPD-1302	5-methyltetrahydropteroyl tri-L-glutamate	folate transformations II // seleno-amino acid biosynthesis (plants) // superpathway of seleno-compound metabolism // L-methionine biosynthesis II (plants) // superpathway of L-lysine, L-threonine and L-methionine biosynthesis II // <i>S</i>-adenosyl-L-methionine cycle II	580043	235324	559499	552549	115985	117488	214835	227624	102169	92987.8	316930	322144	1	1	496291	471140	248228	264548	221900	247209	255456	254486	118710	115471	836620	834422	371268	383567	191329	190038	547136	523002	1.27	713.24	C30 H35 N9 O12	CPD-1302
M623	1-METHOXY-3-INDOLYLMETHYL-GLUCOSINOLATE	neoglucobrassicin	glucosinolate biosynthesis from tryptophan // glucosinolate activation	259811	139802	256372	231850	121781	113805	134189	127618	160858	164604	155645	156237	206120	206955	457731	415765	166399	199487	176136	231091	157283	161841	150936	184939	295362	316977	1	1	1	1	174916	177216	3.42	477.064	C17 H21 N2 O10 S2	1-METHOXY-3-INDOLYLMETHYL-GLUCOSINOLATE
M624	CPD-13662	(1R)-trans-chrysanthemate	0	163563	213497	157715	178817	1	1	189130	172540	141849	146049	218350	202794	194171	239345	321145	316914	309933	324707	150990	193172	1	1	385744	367249	449758	476537	205579	205661	322702	344445	473923	469833	2.17	167.106	C10 H15 O2	CPD-13662
M625	CPD-10244	(4Z,7Z,10Z,13Z,16Z,19Z)-docosahexaenoate	ceramide degradation // fatty acid &alpha;-oxidation I // acyl-[acyl-carrier protein] thioesterase pathway // phospholipases // triacylglycerol degradation // methyl ketone biosynthesis (engineered) // alkane oxidation // wax esters biosynthesis II // terminal olefins biosynthesis I	271164	1	255148	1.79683e+06	2.21196e+06	89125.6	1.68744e+06	499777	1.91708e+06	1.94468e+06	1.95661e+06	1.85822e+06	2.29797e+06	2.28965e+06	2.41744e+06	2.18902e+06	2.53062e+06	2.60125e+06	73013.5	2518646	2.37446e+06	2.41359e+06	2.83545e+06	2.89601e+06	2570354	2.15257e+06	1	1	2.63098e+06	2.67715e+06	2.55512e+06	2.39107e+06	21.0035	327.234	C22 H31 O2	CPD-10244
M626	PROTOPINE	protopine	sanguinarine and macarpine biosynthesis	164110	152363	146837	168766	124648	98558.7	121557	142420	122646	450943	569266	535640	705842	682536	406166	490277	396553	466225	456080	1	369511	284740	660052	112604	836630	762942	497944	395060	689799	476521	309986	471242	3.80774	353.129	C20 H19 N O5	PROTOPINE
M627	CPDQT-28	7-(methylsulfanyl)-2-oxoheptanoate	Organic Nitrogen Assimilation // dimethylsulfoniopropanoate biosynthesis I (Wollastonia) // L-asparagine degradation II // L-homomethionine biosynthesis // aliphatic glucosinolate biosynthesis, side chain elongation cycle	326743	299006	314872	308911	1	1	262450	271128	287159	306715	389734	391457	416600	421500	566081	548500	344111	438252	275525	271248	203321	196845	529756	536444	468209	483022	316270	333047	1	1	669360	704971	2.28	189.063	C8 H13 O3 S	CPDQT-28
M628	CPD-14483	glycyrrhetinate	glycyrrhetinate biosynthesis	359017	313762	318854	1	389364	364473	266617	287156	1	324651	256415	281672	196918	220771	438338	404552	423609	420268	504618	1	370714	387672	1	1	556785	601099	450030	445553	560806	543324	514339	501841	22.66	469.332	C30 H45 O4	CPD-14483
M629	CPD-8753	&beta;-gurjunene	0	6619511	5462798	6.71669e+06	6.71959e+06	5078948	4948780	5036727	5.38041e+06	6.07356e+06	6.57568e+06	5.23776e+06	4891052	4.79738e+06	5183045	8633167	7916635	7168285	7.50262e+06	6.00643e+06	5722950	7.7974e+06	7132882	6004365	5982530	7098319	7.34671e+06	5885769	5809167	6.05188e+06	6.48816e+06	7.28898e+06	7408438	3.4	204.19	C15 H24	CPD-8753
M630	CPD-2185	1-linoleoyl-2-(3E)-hexadecenoyl-phosphatidylglycerol	ceramide degradation // fatty acid &alpha;-oxidation I // acyl-[acyl-carrier protein] thioesterase pathway // phospholipases // triacylglycerol degradation // phosphatidylglycerol biosynthesis II (non-plastidic) // phosphatidylglycerol biosynthesis I (plastidic) // superpathway of phospholipid biosynthesis II (plants) // cardiolipin biosynthesis II // arachidonate biosynthesis I (6-desaturase, lo…	534824	478258	550028	550753	537155	490758	421230	425154	537329	502738	401353	397836	236200	304327	107678	106782	598688	629171	655906	671522	581638	589207	789994	670131	876918	862735	641409	648227	744513	748736	696477	727551	20.69	743.505	C40 H72 O10 P	CPD-2185
M631	CPD-7084	phenylthiourea	0	441296	429080	371717	405797	416847	416932	348585	393777	537099	556221	418851	409470	355217	379855	184309	201690	643812	638216	633954	181013	937015	964549	161223	197403	520635	501626	649657	684721	794704	806005	608238	572307	3.00562	152.041	C7 H8 N2 S	CPD-7084
M632	CPD-12852	4&alpha;,14&alpha;-dimethyl-5&alpha;-cholesta-8,24-dien-3&beta;-ol	sphingolipid biosynthesis (plants) // plant sterol biosynthesis II	1.64163e+06	1.64019e+06	1.56403e+06	1.61189e+06	1666595	1.60426e+06	1.47147e+06	1.53091e+06	1.63328e+06	1.5633e+06	1396879	1.39777e+06	942700	1.10412e+06	2.12702e+06	2.01415e+06	1.82706e+06	1.84444e+06	2.11081e+06	2.12524e+06	1.99687e+06	2.02553e+06	2.27643e+06	2234319	1	1	2.00861e+06	1.99842e+06	2.4657e+06	2.51364e+06	2326457	2.32452e+06	27.18	412.374	C29 H48 O	CPD-12852
M633	CPD-14887	3,6,7,4'-tetramethylquercetagetin 3'-<i>O</i>-&beta;-<i>D</i>-glucoside	polymethylated quercetin glucoside biosynthesis II - quercetagetin series (Chrysosplenium) // superpathway of polymethylated quercetin/quercetagetin glucoside biosynthesis (Chrysosplenium) // flavonol glucosylation I	1.17784e+06	1.08981e+06	1.09278e+06	1122718	996446	969905	899936	940722	1.09044e+06	1.08068e+06	1.06291e+06	1.07451e+06	1.00009e+06	1.12175e+06	1.92173e+06	1.88123e+06	1.3303e+06	1335241	1.89016e+06	1937679	1.44602e+06	1.48042e+06	1997755	1.94836e+06	2.03183e+06	1.69645e+06	1.90696e+06	1.96659e+06	2.14676e+06	2215950	1.67167e+06	1.62487e+06	27.6375	536.161	C25 H28 O13	CPD-14887
M634	DEOXYURIDINE	2'-deoxyuridine	pyrimidine deoxyribonucleosides salvage // superpathway of pyrimidine deoxyribonucleoside salvage	1.87849e+06	1.93679e+06	1.80675e+06	1.92845e+06	1.61385e+06	1.60269e+06	1.80866e+06	174715	1.84568e+06	207285	2.10767e+06	2143313	349338	2.27946e+06	2.06446e+06	2.10556e+06	351050	2.84259e+06	2.517e+06	2.54526e+06	119506	2.08117e+06	2.67033e+06	320753	279252	3.33305e+06	2.26336e+06	2112929	2.03658e+06	2.13323e+06	2.84505e+06	2961055	2.09	228.074	C9 H12 N2 O5	DEOXYURIDINE
M635	CPD1F-462	kaempferol-3,7-bis-<i>O</i>-&alpha;-L-rhamnoside	kaempferol glycoside biosynthesis (Arabidopsis) // superpathway of flavones and derivatives biosynthesis // superpathway of flavones and derivatives biosynthesis	572530	531416	603210	579690	575500	536035	476264	486168	627771	607364	541759	553608	389411	418411	770516	745876	543784	577877	750192	770288	595803	578588	781021	777206	810864	792777	732898	757654	853880	868486	841191	836544	23.22	578.153	C27 H30 O14	CPD1F-462
M636	DIMETHYLSULFONIOACETATE	thetin	0	2.71337e+06	2.71513e+06	2358945	801365	2.62221e+06	2447189	1	1	1.13761e+06	1375976	6835349	1	5.01214e+06	1385661	1881849	1	1	1	1.86124e+06	1649739	7.4776e+06	708245	1	6.95224e+06	2887816	2712044	1	2.62235e+06	1	3.75574e+06	3.2126e+06	2.80063e+06	1.92826	120.025	C4 H8 O2 S	DIMETHYLSULFONIOACETATE
M637	CPD-9019	5,10-methylenetetrahydropteroate	0	83150	155676	95579	170023	89623.5	177913	152749	131915	91560.7	97179.3	249990	255274	316451	151350	170911	159293	349485	167718	129074	151852	259110	252736	424957	172047	207074	189989	422406	175175	289041	524601	192235	179492	1.66156	327.124	C15 H15 N6 O3	CPD-9019
M638	THREO-DS-ISO-CITRATE	D-<i>threo</i>-isocitrate	glyoxylate cycle // superpathway of glyoxylate cycle and fatty acid degradation // TCA cycle II (plants and fungi) // superpathway of cytosolic glycolysis (plants), pyruvate dehydrogenase and TCA cycle // TCA cycle variation V (plant) // L-glutamine biosynthesis III // reductive TCA cycle I	333066	725166	309686	330661	704690	928626	198894	692553	1175905	1.11942e+06	318640	916005	887211	1.00138e+06	676635	646301	877383	353787	971997	981065	1.27411e+06	845121	1.04583e+06	862182	688568	730207	747220	783193	529248	569037	406978	351346	3.57	189.002	C6 H5 O7	THREO-DS-ISO-CITRATE
M639	CPD-7164	16-methoxytabersonine	vindoline, vindorosine and vinblastine biosynthesis	279400	135495	248280	265826	182883	178841	150151	142869	194891	190768	171238	175572	140068	149228	325696	337328	624017	642078	320010	363536	293162	304051	247509	251011	406460	405230	263152	243794	264230	259082	397889	398993	4.19	367.2	C22 H27 N2 O3	CPD-7164
M640	CPD-9693	dalpatein 7-O-&beta;-D-apiofuranosyl-(1->6)-&beta;-D-glucopyranoside	dalpatein and dalnigrein biosynthesis	1	1	1	1	1	1	1	1	1	83730.1	1	1	1	1	85678.9	83044.3	1	1	89495.3	108596	1	1	94999.3	85564.7	114018	106016	99385	98513	106332	118189	102273	88984.3	24.78	636.159	C29 H32 O16	CPD-9693
M641	CPD-4609	kinetin	cytokinins 9-<i>N</i>-glucoside biosynthesis // cytokinins 7-<i>N</i>-glucoside biosynthesis	164372	273914	169154	159218	255957	258461	261453	265175	182846	177000	315951	317615	291777	265913	177134	198492	386548	411942	357399	329081	98001.7	100520	310085	309985	993100	934976	1.03328e+06	520386	1.76477e+06	660491	309036	665963	2.01375	215.083	C10 H9 N5 O	CPD-4609
M642	6-HYDROXYMELLEIN	6-hydroxymellein	6-methoxymellein biosynthesis	1.23715e+06	1.04685e+06	1.06049e+06	1.08915e+06	918602	916714	1.03406e+06	1.07652e+06	1314316	1.32687e+06	1.91189e+06	1.96813e+06	1.85114e+06	1.85779e+06	2313303	2.21046e+06	1	873800	1185201	1.23894e+06	1.26171e+06	1.23785e+06	1.485e+06	1.2037e+06	1.45135e+06	1.18335e+06	1.28797e+06	1.29609e+06	1.2142e+06	1.07846e+06	1568927	1.58729e+06	5.78	194.061	C10 H10 O4	6-HYDROXYMELLEIN
M643	CPD-8006	quercetin 7-O-glucoside	quercetin glycoside biosynthesis (Arabidopsis) // superpathway of flavones and derivatives biosynthesis // superpathway of flavones and derivatives biosynthesis // flavonol glucosylation I // quercetin glucoside biosynthesis (<i>Allium</i>)	1	1	1	1	1	1	1	1	1	1	1	1	1	1	120266	1	103573	1	1	100333	142546	1	1	113182	161344	147260	1	1	1	115471	1	144225	1.32	463.088	C21 H19 O12	CPD-8006
M644	CPD-8797	(-)-&alpha;-amorphene	0	6619511	5462798	6.71669e+06	6.71959e+06	5078948	4948780	5036727	5.38041e+06	6.07356e+06	6.57568e+06	5.23776e+06	4891052	4.79738e+06	5183045	8633167	7916635	7168285	7.50262e+06	6.00643e+06	5722950	7.7974e+06	7132882	6004365	5982530	7098319	7.34671e+06	5885769	5809167	6.05188e+06	6.48816e+06	7.28898e+06	7408438	3.4	204.19	C15 H24	CPD-8797
M645	CPD-4211	prenyl diphosphate	mevalonate pathway I // adlupulone and adhumulone biosynthesis // colupulone and cohumulone biosynthesis // xanthohumol biosynthesis // hyperxanthone E biosynthesis // methylerythritol phosphate pathway I // isoprene biosynthesis I // methylerythritol phosphate pathway II // <i>cis</i>-zeatin biosynthesis // methylbutenol biosynthesis // pyrethrin I biosynthesis // sophoraflavanone G biosynthesis…	76594.8	110743	113053	172546	125382	83205	97644.7	120881	119650	89668.4	112034	150121	116426	124939	153236	123022	105220	106951	116396	119068	128096	118206	118820	132245	102225	100089	108859	93533.2	98895.9	108148	115987	114271	0.91	242.985	C5 H9 O7 P2	CPD-4211
M646	CPD-12400	(<i>E</i>)-1-(L-cysteinylglycin-<i>S</i>-yl)-<i>N</i>-hydroxy-&omega;-(methylsulfanyl)heptan-1-imine	glutathione-mediated detoxification II // glucosinolate biosynthesis from tetrahomomethionine	321158	383091	266591	287512	322642	320838	361071	359055	350716	334061	398220	305967	362598	467815	411855	356924	373874	330503	394278	358010	363724	271146	381021	361090	385258	299882	362443	384054	299892	333645	331169	392651	1.07	351.127	C13 H25 N3 O4 S2	CPD-12400
M647	CPD0-1716	2-amino-6-hydroxymethyl-7,7-dimethyl-7,8-dihydropteridin-4-one	0	426038	476404	1.08655e+06	1	567466	1	423222	419311	482724	953550	662743	1	578874	624207	710488	684546	661752	1.20195e+06	482064	473243	1.54888e+06	1.45686e+06	658504	696508	846229	855496	682467	646966	1.97749e+06	1.02524e+06	764487	824068	1.85897	223.109	C9 H13 N5 O2	CPD0-1716
M648	CPD-9977	(6<i>E</i>)-8-hydroxygeranial	phosphate acquisition // secologanin and strictosidine biosynthesis	187189	167285	144608	177548	111838	450625	149488	133023	148114	517963	183923	162235	236276	219256	532701	160863	1	315634	174972	247688	202993	192292	268728	633901	988579	625254	387003	347321	1	1	650155	604972	3.17724	168.116	C10 H16 O2	CPD-9977
M649	CPD-15798	(S)-tetrahydropapaverine	papaverine biosynthesis	2.37303e+06	2.32195e+06	2.94344e+06	2.30937e+06	2.44617e+06	2255444	2107243	2.19175e+06	2371333	2.51468e+06	2.39999e+06	2.35228e+06	2.38795e+06	2.61305e+06	2.80557e+06	2723191	2.81037e+06	2.85574e+06	2.9492e+06	690323	1	1	177588	153490	3241632	127328	3.15218e+06	3.1255e+06	149706	150597	3.12606e+06	3120894	16.907	344.189	C20 H26 N O4	CPD-15798
M650	VITEXIN-2-O-BETA-D-GLUCOSIDE	vitexin 2''-O-&beta;-D-glucoside	vitexin and derivatives biosynthesis	1	1	1	1	1	1	1	1	1	1	1	1	1	1	1	1	1	73753.7	1	1	1	1	1	1	103819	100176	1	1	1	1	86979.4	84829.7	1.32	593.155	C27 H29 O15	VITEXIN-2-O-BETA-D-GLUCOSIDE
M651	LAUROYLCOA-CPD	lauroyl-CoA	palmitate biosynthesis II (bacteria and plants) // superpathway of fatty acid biosynthesis II (plant) // methyl ketone biosynthesis (engineered) // fatty acid &beta;-oxidation II (peroxisome) // superpathway of glyoxylate cycle and fatty acid degradation // acyl-CoA hydrolysis // sphingolipid biosynthesis (plants) // phosphatidylcholine acyl editing // triacylglycerol biosynthesis (Chlamydomonas)…	1	1	1	1	1	1	1	1	1	1	1	1	1	1	842538	870764	1	1	1	1	1	1	1	1	997581	1.01342e+06	1	1	1	1	849112	760695	31.75	945.235	C33 H54 N7 O17 P3 S	LAUROYLCOA-CPD
M652	DELTA1-PIPERIDEINE-2-CARBOXYLATE	1-piperideine-2-carboxylate	L-pipecolate biosynthesis	198330	170987	180605	206982	189940	167610	153635	158363	91264.9	109228	154255	161521	113765	119526	195426	185379	222804	192014	118108	205504	129869	126048	189027	197435	233076	215260	185803	1	217916	217697	194388	203170	5.91452	126.058	C6 H8 N O2	DELTA1-PIPERIDEINE-2-CARBOXYLATE
M653	NONAPRENYL-4-HYDROXYBENZOATE	3-nonaprenyl-4-hydroxybenzoate	ubiquinol-9 biosynthesis (eukaryotic)	519306	564458	303787	516976	1	293369	239215	507700	565770	314304	467035	484529	329583	405581	1	667026	717502	718974	733528	713958	711247	661428	781780	787762	1.05594e+06	1.04266e+06	806591	810701	877905	926824	843177	830703	27.5167	749.591	C52 H77 O3	NONAPRENYL-4-HYDROXYBENZOATE
M654	PHENYLETHYLAMINE	2-phenylethylamine	phenylethanol biosynthesis	573096	536241	501567	520155	365755	356191	477397	520926	1	324572	769563	809108	710060	730934	780858	810579	324895	337287	457960	477907	457807	442732	498654	537064	283454	290387	515508	535791	418978	429695	414387	406859	5.61	122.099	C8 H12 N	PHENYLETHYLAMINE
M655	CPD-7901	2-tridecanone	2-methylketone biosynthesis // cuticular wax biosynthesis // methyl ketone biosynthesis (engineered)	133336	1	96969.7	148105	1	1	1	1	1	1	1	1	1	1	1	1	131368	137725	1	1	1	1	1	1	388415	379365	1	1	1	1	142108	117120	1.31	198.193	C13 H26 O	CPD-7901
M656	2-CIS6-TRANS-FARNESOL	2-<i>cis</i>,6-<i>trans</i>-farnesol	phosphate acquisition	6726289	5.52964e+06	6792498	6786778	5.10857e+06	4973417	5.11823e+06	5455466	6.20433e+06	6.71125e+06	5297364	4.94777e+06	4.87188e+06	5.25921e+06	8712399	8.04093e+06	7385749	7742206	6105049	5832467	7877816	7197840	6192636	6184202	7566240	7857953	6029115	6.01887e+06	6262886	6.70027e+06	7602362	7.71099e+06	3.4	222.201	C15 H26 O	2-CIS6-TRANS-FARNESOL
M657	CPD-4141	24-methyldesmosterol	phytosterol biosynthesis (plants)	1	821014	835533	873748	885156	1	1	759576	834982	1	397539	409872	542659	608410	122801	129877	116451	1.04769e+06	1.12872e+06	107065	1.05728e+06	186575	109292	106327	145607	1.46067e+06	215868	279932	1	117988	153280	164586	20.2556	398.354	C28 H46 O	CPD-4141
M658	UTP	UTP	UTP and CTP <i>de novo</i> biosynthesis // superpathway of pyrimidine ribonucleotides <i>de novo</i> biosynthesis // superpathway of pyrimidine ribonucleosides salvage // superpathway of pyrimidine nucleobases salvage // superpathway of pyrimidine deoxyribonucleotides <i>de novo</i> biosynthesis // pyrimidine deoxyribonucleosides salvage // superpathway of pyrimidine deoxyribonucleoside salvage /…	721143	628267	657779	705285	743888	737303	553275	576383	706680	698602	544364	539677	385668	440192	913138	895490	845678	873370	1.00492e+06	1.00589e+06	714276	715467	901469	881949	1.21135e+06	1.20279e+06	957150	959824	1.05807e+06	1093051	1.0465e+06	1.06417e+06	22.35	479.936	C9 H11 N2 O15 P3	UTP
M659	CPD-8089	1-&alpha;-linolenoyl-2-oleoyl-phosphatidylcholine	phosphatidylcholine biosynthesis I // phosphatidylcholine biosynthesis II // diacylglycerol biosynthesis (PUFA enrichment in oilseed) // phosphatidylcholine acyl editing // phosphatidylcholine biosynthesis IV // phosphatidylcholine biosynthesis III // superpathway of phospholipid biosynthesis II (plants) // diacylglycerol and triacylglycerol biosynthesis // phospholipases // arachidonate biosynth…	3.55106e+06	3.29306e+06	1	1	5240337	2.21458e+06	3.84352e+06	4.12515e+06	3.7609e+06	3.59086e+06	5.82885e+06	5705281	4615127	4.2281e+06	3.13963e+06	2999585	3.18797e+06	5.31642e+06	3427479	3.33612e+06	3.46932e+06	3.60249e+06	3.6431e+06	3.40997e+06	3.16124e+06	3.26227e+06	3.3605e+06	3.36387e+06	3.37513e+06	3.31896e+06	3193747	3.2021e+06	25.65	781.573	C44 H80 N O8 P	CPD-8089
M660	CPD-7025	phytyl monophosphate	phytol salvage pathway	162951	170197	158067	160214	150728	150996	130941	141602	156448	170299	162322	162697	99623.7	181449	203920	208310	171906	168266	207785	193157	175890	169550	197748	285597	226906	235907	189298	205419	228978	317514	217941	216803	16.9372	374.257	C20 H39 O4 P	CPD-7025
M661	4-AMINO-BUTYRALDEHYDE	4-aminobutanal	putrescine degradation IV // spermine and spermidine degradation II	1.09393e+06	755574	1191044	1.05143e+06	655843	1.07842e+06	1.26685e+06	704521	1.20288e+06	1.30129e+06	480401	1.37614e+06	1.34077e+06	555296	936035	1.13302e+06	1.00272e+06	960711	1.33041e+06	1.43671e+06	1.48727e+06	1.01465e+06	1.70486e+06	1.71433e+06	1.94021e+06	1.90986e+06	1.70264e+06	891283	1.72829e+06	1.69165e+06	1.08079e+06	1.09686e+06	4.81219	88.0774	C4 H10 N O	4-AMINO-BUTYRALDEHYDE
M662	CPD-13081	solasodine 3-O-&beta;-D-glucoside	solasodine glycosylation // superpathway of glycoalkaloid metabolism (Solanaceae) // sphingolipid biosynthesis (plants)	3.2654e+06	2.67089e+06	3.09898e+06	3.17542e+06	3.42668e+06	3276499	2.45229e+06	2.49726e+06	3.31312e+06	3176887	2242949	2.35539e+06	1774054	1	3.99147e+06	3782923	3600682	3674292	4173222	4.29007e+06	3.09625e+06	2989367	122066	3.87863e+06	140193	172416	154699	1	165778	4.60816e+06	4.46596e+06	4455768	22.065	575.389	C33 H53 N O7	CPD-13081
M663	TAXA-42011-DIEN-5A13A-DIOL	taxa-4(20),11-dien-5&alpha;,13&alpha;-diol	taxol biosynthesis	124367	1	262016	2.21124e+06	2.41923e+06	89125.6	2.14074e+06	2252717	2.58416e+06	1	1	2.17896e+06	2.64437e+06	2.70766e+06	99246.1	95891.7	93513.7	203178	2.98593e+06	65344.9	3.17422e+06	1015667	1	1	83659.4	280068	3.24916e+06	3.24756e+06	1	1	127683	85744.9	22.082	304.24	C20 H32 O2	TAXA-42011-DIEN-5A13A-DIOL
M664	ALPHA-TOCOPHEROL	&alpha;-tocopherol	vitamin E biosynthesis (tocopherols) // cuticular wax biosynthesis	1.64121e+06	1.63944e+06	1.56403e+06	1.61189e+06	1.6671e+06	1604605	1.47147e+06	1.53059e+06	1.63416e+06	1.5633e+06	1396879	1.39707e+06	942700	1.10381e+06	2.12768e+06	2.01415e+06	1.82763e+06	1.84538e+06	2.11081e+06	2125240	1.99687e+06	2.02553e+06	2.27643e+06	2.23458e+06	2712889	2.72058e+06	2.00893e+06	1.99824e+06	2.46576e+06	2513437	2326457	2.32485e+06	27.18	430.384	C29 H50 O2	ALPHA-TOCOPHEROL
M665	CPD0-2022	2'-methoxythiamine pyrophosphate	0	190679	169619	166072	182418	175383	202086	157050	153673	242520	215631	263368	265044	304220	314720	196644	207682	420487	431226	436841	481261	422517	409712	396543	377229	472887	485628	361462	381627	392569	390657	379566	378304	2.33	438.006	C12 H16 N4 O8 P2 S	CPD0-2022
M666	3Z-PHYTOCHROMOBILIN	(3Z)-phytochromobilin	phytochromobilin biosynthesis	154870	74786.3	143123	145080	1	1	70595.1	77469.9	134518	126224	74891.4	84133.1	154291	180140	169697	174109	108535	117557	151543	157522	162860	162415	94810.4	99022.1	117139	118540	125518	121146	100948	1	151514	155055	7.20448	582.234	C33 H34 N4 O6	3Z-PHYTOCHROMOBILIN
M667	2346-TETRAHYDROXYBENZOPHENONE	2,3',4,6-tetrahydroxybenzophenone	tetrahydroxyxanthone biosynthesis (from 3-hydroxybenzoate) // tetrahydroxyxanthone biosynthesis (from benzoate) // superpathway of tetrahydroxyxanthone biosynthesis	879630	191790	859194	868332	1	1	192922	172472	1	1	294948	279164	124073	1	1.14199e+06	1.13742e+06	178302	1	1	1	280680	294837	1	1	959103	933974	1	138590	1	1	538566	549566	2.55	246.055	C13 H10 O5	2346-TETRAHYDROXYBENZOPHENONE
M668	TMP	dTMP	pyrimidine deoxyribonucleosides salvage // superpathway of pyrimidine deoxyribonucleoside salvage // superpathway of pyrimidine deoxyribonucleotides <i>de novo</i> biosynthesis (<i>E. coli</i>)	104693	161804	88424	104831	108141	122884	131022	88857.7	1	101838	194217	199448	204081	200987	157794	141447	109642	95317.6	100001	89906.9	101725	94786.2	168535	190558	156344	170520	108753	171415	129199	124906	126073	123152	3.42193	320.047	C10 H13 N2 O8 P	TMP
M669	CPD-8092	1-oleoyl-2-&alpha;-linolenoyl-phosphatidylcholine	phosphatidylcholine biosynthesis I // phosphatidylcholine biosynthesis II // diacylglycerol biosynthesis (PUFA enrichment in oilseed) // phosphatidylcholine acyl editing // phosphatidylcholine biosynthesis IV // phosphatidylcholine biosynthesis III // superpathway of phospholipid biosynthesis II (plants) // diacylglycerol and triacylglycerol biosynthesis // phospholipases // arachidonate biosynth…	3.55106e+06	3.29306e+06	1	1	5240337	2.21458e+06	3.84352e+06	4.12515e+06	3.7609e+06	3.59086e+06	5.82885e+06	5705281	4615127	4.2281e+06	3.13963e+06	2999585	3.18797e+06	5.31642e+06	3427479	3.33612e+06	3.46932e+06	3.60249e+06	3.6431e+06	3.40997e+06	3.16124e+06	3.26227e+06	3.3605e+06	3.36387e+06	3.37513e+06	3.31896e+06	3193747	3.2021e+06	25.65	781.573	C44 H80 N O8 P	CPD-8092
M670	CPD-11506	tetraketide pyrone	olivetol biosynthesis // olivetol biosynthesis	170390	203231	168038	178973	234124	226757	175045	221739	229640	247240	286758	310086	325449	320138	299280	279346	374630	328236	134588	278853	165881	167522	328434	315333	627319	176762	431917	417725	363974	336580	302722	355938	1.73313	223.098	C12 H15 O4	CPD-11506
M671	CPD-13357	(2<i>R</i>)-2,3-dihydroxy-3-methylbutanoate	L-valine biosynthesis // superpathway of branched chain amino acid biosynthesis // superpathway of isoleucine and valine biosynthesis	135063	117164	148574	160570	104977	1	151606	121628	114233	133876	106813	1	106872	107049	136913	123237	105707	120559	97313.7	122028	123375	104118	124836	131628	1	123100	100755	92212.5	83463.9	109136	98732	118527	0.93	133.05	C5 H9 O4	CPD-13357
M672	CHLOROPHYLL-A	chlorophyll <i>a</i>	chlorophyll <i>a</i> biosynthesis III // chlorophyll <i>a</i> biosynthesis I // chlorophyll cycle // chlorophyll <i>a</i> degradation II // chlorophyll <i>a</i> biosynthesis II // chlorophyll <i>a</i> degradation I // chlorophyll <i>a</i> degradation III	458126	391356	428552	436513	333169	354413	403890	415403	369634	401081	443764	430820	398079	430803	562606	557546	548873	553045	384844	471550	454928	444778	593684	604568	757359	754568	638200	583569	647516	623346	547900	580176	7.94	891.531	C55 H71 Mg N4 O5	CHLOROPHYLL-A
M673	CPD-12927	4&alpha;-formyl-5&alpha;-cholesta-7,24-dien-3&beta;-ol	sphingolipid biosynthesis (plants) // plant sterol biosynthesis II	28435200	1	1.79784e+06	1.76136e+06	1	1.72997e+06	23813926	1.68019e+06	1.84489e+06	1	23139604	23468722	17533970	18932372	2.14842e+06	34621124	2.2364e+06	2.3813e+06	2311229	2.40946e+06	721931	755607	36746860	717673	2.75595e+06	2.80316e+06	32368282	32912022	38627032	2.45513e+06	750675	2.46904e+06	18.7621	412.326	C28 H44 O2	CPD-12927
M674	DIHYDRO-THYMINE	5,6-dihydrothymine	thymine degradation	171465	1	135077	140779	1	1	1	130317	1	1	1	140044	1	1	247726	254916	210410	207387	147373	180734	111358	126143	178671	175231	292713	277919	141653	128697	1	124540	217508	222948	1.31	128.058	C5 H8 N2 O2	DIHYDRO-THYMINE
M675	D-GLT	D-glutamate	L-lysine degradation I	92071.6	386211	90673	1	1	1	352133	335266	1	113567	1	84825.1	1	126359	1	253291	265982	260515	122893	140507	129849	136092	226419	230220	295869	285354	201136	1	1	1	1	261673	1.84	146.043	C5 H8 N O4	D-GLT
M676	CPD-7712	neopinone	morphine biosynthesis	104556	144137	149822	170464	175785	1	131661	153719	104976	99731.9	93537.4	163222	154018	165219	129041	134754	191688	197126	184546	192881	1	176603	202546	203007	202570	211355	195478	190468	137113	137565	188009	196731	17.8133	298.147	C18 H20 N O3	CPD-7712
M677	N-DELTA-PHOSPHONOACETYL-L-ORNITHINE	<i>N</i>-&delta;-(phosphonoacetyl)-L-ornithine	0	239898	219469	221047	216735	1	1	193389	202025	175520	173040	249109	250947	194770	222314	337034	365691	229903	230056	174176	174694	143619	136612	284392	297850	191573	217327	206406	226303	409165	402305	369339	379707	2.41	253.056	C7 H14 N2 O6 P	N-DELTA-PHOSPHONOACETYL-L-ORNITHINE
M678	CPD0-1153	<i>N</i>-heptylpantothenamide	0	104009	102396	103177	98702.4	84314.8	83715.3	90725.2	95334.9	97066.7	90987.2	86410.4	84683.8	1	81428.6	132849	126224	327052	360910	145751	142421	155052	163659	140011	147658	296262	298200	139929	144082	166185	156299	169705	184071	23.14	316.236	C16 H32 N2 O4	CPD0-1153
M679	ERGOSTEROL	ergosterol	ergosterol biosynthesis II // superpathway of ergosterol biosynthesis II // sphingolipid biosynthesis (plants)	166990	188448	179311	187077	137812	111466	181442	1	148853	1	186281	197377	156401	158760	244842	240107	305304	316202	203144	1	222127	225759	285725	305937	340331	346245	301784	320060	469276	427572	269847	272560	7.69	396.333	C28 H44 O	ERGOSTEROL
M680	PYRUVATE	pyruvate	L-alanine biosynthesis II // L-alanine degradation III // &beta;-alanine biosynthesis II // superpathway of coenzyme A biosynthesis II (plants) // L-tryptophan biosynthesis // 4-aminobenzoate biosynthesis // superpathway of tetrahydrofolate biosynthesis // tetrahydrofolate biosynthesis II // hypoglycin biosynthesis // pyruvate fermentation to (<i>S</i>)-lactate // salicylate biosynthesis I // 2-c…	1	302995	272593	165001	128535	324317	1	1	382603	357351	267680	1	1	326912	1	1	1	180188	133700	1	461333	425755	357593	358375	243882	330464	1	4646337	4.31397e+06	282146	1	322598	3.43524	87.0076	C3 H3 O3	PYRUVATE
M681	CPD-8675	celosianin I	amaranthin biosynthesis // superpathway of betalain biosynthesis	455551	383376	655862	540313	335903	308026	319480	345351	546722	603277	561006	568460	318685	362154	731821	767468	469885	477605	667901	678099	391274	358640	699739	669590	921985	918732	639450	657157	775518	810060	834397	823516	29.82	870.193	C39 H38 N2 O21	CPD-8675
M682	CPD-14443	(2S,4S)-4-hydroxy-2,3,4,5-tetrahydrodipicolinate	L-lysine biosynthesis VI // superpathway of L-lysine, L-threonine and L-methionine biosynthesis II	213764	122486	11641680	223604	104207	93481.3	8943917	95488.6	119179	8734282	9469736	10064624	101254	101389	12802294	12764968	150246	11005193	145781	10788472	10304339	10381403	146262	129978	280925	313455	8642867	8446879	7.8911e+06	7.75402e+06	178308	13937175	1.09	185.031	C7 H7 N O5	CPD-14443
M683	2-OXOHEXANOATE	2-oxohexanoate	aliphatic glucosinolate biosynthesis, side chain elongation cycle // Organic Nitrogen Assimilation // dimethylsulfoniopropanoate biosynthesis I (Wollastonia) // L-asparagine degradation II // L-homomethionine biosynthesis	140277	362849	212253	208459	353260	360282	344116	336565	93455.7	95866.7	152890	137165	135427	134579	155741	141902	209135	235256	562379	314226	804951	848812	179625	154452	433169	436873	161341	189603	158043	163849	212457	233360	1.8625	129.056	C6 H9 O3	2-OXOHEXANOATE
M684	CPD-4576	4&alpha;-formyl-4&beta;-methyl-5&alpha;-cholesta-8,24-dien-3&beta;-ol	sphingolipid biosynthesis (plants) // zymosterol biosynthesis // cholesterol biosynthesis I	1.16171e+06	785643	1121791	1.16398e+06	831781	767271	708740	728451	885867	894287	737877	760174	623594	1	1247179	1.23176e+06	1244147	1301371	1.22981e+06	1.342e+06	1.05119e+06	1.03211e+06	1.15923e+06	1.13007e+06	1.77558e+06	1762334	1.15377e+06	1.14035e+06	1354447	1.35256e+06	1.48213e+06	1.48927e+06	10.05	426.348	C29 H46 O2	CPD-4576
M685	CPD-10214	mesifurane (enol form)	furaneol and mesifurane biosynthesis	285168	326665	141687	270569	1	1	180374	303669	99763.1	98584.6	106750	224337	108343	223896	180071	173681	143202	133779	99676.2	613596	148146	143962	125662	151845	264427	283723	113219	122235	100639	90493	99367.1	157008	1.631	142.066	C7 H10 O3	CPD-10214
M686	CPD-4123	(-)-medicarpin-3-<i>O</i>-glucoside-6''-malonate	medicarpin conjugates interconversion	800350	470693	847461	843763	387720	354059	393723	454324	367359	408808	502754	533684	311554	316914	753956	712266	744329	836254	510775	586496	512903	471946	436295	495646	1.47979e+06	1.4436e+06	670828	679547	638766	599923	1.03399e+06	971633	1.37	517.134	C25 H25 O12	CPD-4123
M687	KDO	3-deoxy-&alpha;-D-<i>manno</i>-2-octulosonate	CMP-3-deoxy-D-<I>manno</I>-octulosonate biosynthesis // CMP-KDO biosynthesis II (from D-arabinose 5-phosphate)	296092	309097	557357	277836	169071	176492	286888	285207	131135	666268	477610	488991	415335	442726	450553	452143	939288	982369	223385	220887	210424	219512	847713	857952	425106	945854	931056	272921	1.36995e+06	1.37574e+06	251442	296771	3.80438	237.059	C8 H13 O8	KDO
M688	CPD-8083	1-18:2-2-18:3-digalactosyldiacylglycerol	galactolipid biosynthesis I // arachidonate biosynthesis I (6-desaturase, lower eukaryotes) // icosapentaenoate biosynthesis I (lower eukaryotes) // docosahexaenoate biosynthesis I (lower eukaryotes) // linoleate biosynthesis I (plants) // hydroxylated fatty acid biosynthesis (plants) // glycolipid desaturation	198865	2376674	1.62483e+06	1749337	1.41381e+06	109550	2196882	75539.4	1.68624e+06	1698334	2.06439e+06	2.1148e+06	2.24435e+06	2424685	294175	295700	233650	2.11715e+06	2.36485e+06	264656	118509	119442	72573.5	75767.5	1	428551	110181	105738	83900.8	90693	361806	344611	25.5394	938.611	C51 H86 O15	CPD-8083
M689	34-DIHYDROXYPHENYLACETALDEHYDE	3,4-dihydroxyphenylacetaldehyde	0	326037	356614	301342	300184	233201	249206	1	293831	272610	288589	702041	726508	800282	858366	665226	707374	592800	568725	165075	196298	296918	333400	319080	310137	457365	463196	240529	1	1	1	470651	472015	5.4575	152.049	C8 H8 O3	34-DIHYDROXYPHENYLACETALDEHYDE
M690	4-HYDROXY-3-INDOLYLMETHYL-GLUCOSINOLATE	4-hydroxyglucobrassicin	glucosinolate activation // indole glucosinolate activation (intact plant cell) // glucosinolate biosynthesis from tryptophan	388058	238023	377534	362403	146285	158110	218722	224986	267486	236565	289968	292699	356507	383343	523536	540938	248067	252881	240707	267538	182239	199122	205333	209574	78388.7	80396.3	1	1	75372.9	1	305598	304229	5.28	463.038	C16 H19 N2 O10 S2	4-HYDROXY-3-INDOLYLMETHYL-GLUCOSINOLATE
M691	CPD-7547	(<i>E</i>)-1-(L-cystein-<i>S</i>-yl)-<i>N</i>-hydroxy-2-(1<i>H</i>-indol-3-yl)ethan-1-imine	glutathione-mediated detoxification II // glucosinolate biosynthesis from tryptophan	777149	699181	731823	743283	699558	710136	649646	655997	897930	880495	669222	683583	624693	649741	1.06282e+06	972027	1.03711e+06	1.07907e+06	1015769	1	1.431e+06	1.42219e+06	1	908651	977055	935466	886251	951659	1.09986e+06	1.0784e+06	930706	924989	3.39	293.086	C13 H15 N3 O3 S	CPD-7547
M692	CPD-9873	3-demethylubiquinol-10	<i>trans</i>-lycopene biosynthesis II (oxygenic phototrophs and green sulfur bacteria) // superpathway of carotenoid biosynthesis in plants // L-<i>N<sup>&delta;</sup></i>-acetylornithine biosynthesis // L-citrulline biosynthesis // superpathway of L-citrulline metabolism // L-proline degradation // superpathway of glyoxylate cycle and fatty acid degradation // TCA cycle II (plants and fungi) // …	85421.1	113470	78609.4	93837.8	109114	106550	82140.1	104473	92787.3	93014.4	117550	110173	107936	94894.1	119813	139404	170771	189196	124251	165466	151757	144822	182119	166014	224489	236262	274990	292366	249528	235402	221961	184702	1.07	850.691	C58 H90 O4	CPD-9873
M693	CPD-14461	esculin	superpathway of scopolin and esculin biosynthesis // esculetin modification	1	118642	1	1	112834	115882	1	113852	109683	103436	133951	141577	158638	159415	1	1	159515	182559	138713	156736	121106	112202	139915	152127	249036	1	179128	187389	239418	241277	1	185884	1.25	340.083	C15 H16 O9	CPD-14461
M694	CAFFEOYLSHIKIMATE	5-<i>O</i>-caffeoylshikimate	chlorogenic acid biosynthesis II // simplecoumarins biosynthesis // chlorogenic acid biosynthesis I // phaselate biosynthesis // phenylpropanoid biosynthesis	1.25761e+06	676226	1.18464e+06	1179996	274678	285589	631325	617463	509675	522062	99944.5	706614	1	1	1166167	1.11707e+06	203747	217777	555224	595561	817666	837091	490132	488080	1	1	115270	132573	1	1	128615	176437	2.31346	335.079	C16 H15 O8	CAFFEOYLSHIKIMATE
M695	CPDQT-39	3-[(6'-methylsulfanyl)hexyl]malate	aliphatic glucosinolate biosynthesis, side chain elongation cycle	718089	755921	689790	682162	689299	659270	621402	646086	765654	774856	772000	759064	767538	807653	870792	890327	996867	1.0251e+06	948829	933181	974854	951864	959613	979456	918868	895246	958026	961202	992269	962074	968894	945098	14.72	262.086	C11 H18 O5 S	CPDQT-39
M696	CPD-12655	1-(4-hydroxyphenyl)-3-(2,4,6-trihydroxyphenyl)propane-1,3-dione	flavonoid di-C-glucosylation // naringenin <i>C</i>-glucosylation	643956	528201	655437	633247	563402	545107	488339	494757	515992	528441	594927	320538	240363	597105	690251	670329	640857	676371	559233	615323	524535	554442	435703	407281	957552	959071	350665	357409	554944	141436	459236	464250	5.70688	287.05	C15 H11 O6	CPD-12655
M697	DIMETHYL-D-RIBITYL-LUMAZINE	6,7-dimethyl-8-(1-D-ribityl)lumazine	flavin biosynthesis I (bacteria and plants)	649331	1929637	781812	1892094	1.63132e+06	1.62615e+06	526262	484561	1.81846e+06	1.98591e+06	2.08362e+06	2.01695e+06	850042	2.0955e+06	2.54676e+06	2.52635e+06	613509	2.6242e+06	1.99711e+06	1.02226e+06	1.03638e+06	604723	2.79872e+06	1.31385e+06	3.07629e+06	3.12061e+06	2721184	495042	2.7243e+06	2.71599e+06	602976	708884	6.275	325.118	C13 H17 N4 O6	DIMETHYL-D-RIBITYL-LUMAZINE
M698	CPDQT-417	6-(methylsulfanyl)hexyl-desulfoglucosinolate	glucosinolate biosynthesis from tetrahomomethionine	320881	379706	263552	294083	322629	318614	359959	358082	349698	334836	396597	305804	363373	304678	411681	361876	371389	333891	392807	343680	369087	270472	381012	330195	84765.5	298011	81427.4	384699	76702.2	82848.5	336452	389597	1.975	369.138	C14 H27 N O6 S2	CPDQT-417
M699	ZOLEDRONATE	zoledronate	0	509393	584502	473591	483141	516887	559222	583808	574784	668012	651591	717249	708056	767795	753230	287081	303061	678787	721456	685363	744525	694860	659907	682001	716500	322370	660892	501581	515168	370183	379625	716511	735732	3.57	269.981	C5 H8 N2 O7 P2	ZOLEDRONATE
M700	CPD-12860	4&alpha;-methyl-5&alpha;-cholesta-7,24-dien-3&beta;-ol	sphingolipid biosynthesis (plants) // plant sterol biosynthesis II	1	821014	835533	873748	885156	1	1	759576	834982	1	397539	409872	542659	608410	122801	129877	116451	1.04769e+06	1.12872e+06	107065	1.05728e+06	186575	109292	106327	145607	1.46067e+06	215868	279932	1	117988	153280	164586	20.2556	398.354	C28 H46 O	CPD-12860
M701	CPD-8709	neoabietadienol	phosphate acquisition // neoabietic acid biosynthesis // superpathway of diterpene resin acids biosynthesis	111288	1	106733	114732	1	301858	1	1	85700.2	291414	1	315107	1	1	138458	147956	279866	276936	130941	143291	113188	111212	94081.1	95891.7	160425	166783	109453	104107	101081	108454	158419	154124	4.18	288.243	C20 H32 O	CPD-8709
M702	CPD-9836	scoparone	simplecoumarins biosynthesis	1.19483e+06	1.73658e+06	1.13494e+06	1.20055e+06	1.23217e+06	1.30872e+06	1.4576e+06	1.61522e+06	1.23796e+06	1.35397e+06	2352960	2.39521e+06	1	2224213	1721691	1.76485e+06	2.09468e+06	2.04282e+06	1.4677e+06	1552980	1.31333e+06	1.32969e+06	1	1	2287655	2.28797e+06	2.50401e+06	2515037	3.23703e+06	3.38833e+06	2.32408e+06	2.29036e+06	5.36	206.061	C11 H10 O4	CPD-9836
M703	BENZALDEHYDE	benzaldehyde	vicianin bioactivation // amygdalin and prunasin degradation // benzoate biosynthesis II (CoA-independent, non-&beta;-oxidative) // ceramide degradation // benzoate biosynthesis III (CoA-dependent, non-&beta;-oxidative) // salicin biosynthesis // salicortin biosynthesis	1.78291e+06	167409	1.50756e+06	1.68241e+06	1299600	188939	1.74425e+06	1.65451e+06	1.12266e+06	1.73872e+06	121603	2.26925e+06	2.08941e+06	2.06114e+06	2.35076e+06	2.25747e+06	1454726	1.30189e+06	1.6598e+06	209039	190403	150447	1600423	1.65369e+06	978862	1.05458e+06	1.70298e+06	1.6244e+06	1.46851e+06	1.34959e+06	1.35922e+06	1.36568e+06	4.95375	106.043	C7 H6 O	BENZALDEHYDE
M704	CPD-632	gibberellin A<sub>34</sub>-catabolite	gibberellin inactivation I (2&beta;-hydroxylation)	2.81745e+06	2.39019e+06	2.70248e+06	2.7129e+06	1.99482e+06	1.97879e+06	2269419	2338703	1793339	1908056	2.83605e+06	2.93303e+06	1.84034e+06	1.82507e+06	3.34264e+06	3.35308e+06	2.92608e+06	3122034	2.52113e+06	2.7009e+06	2.25563e+06	2.20112e+06	2158025	2231297	4.27701e+06	4263478	3.49705e+06	3.54935e+06	3.26372e+06	3.36201e+06	3725486	3.6952e+06	1.27	344.124	C19 H20 O6	CPD-632
M705	CPD-8701	longifolene	oleoresin sesquiterpene volatiles biosynthesis // superpathway of oleoresin turpentine biosynthesis	6619511	5462798	6.71669e+06	6.71959e+06	5078948	4948780	5036727	5.38041e+06	6.07356e+06	6.57568e+06	5.23776e+06	4891052	4.79738e+06	5183045	8633167	7916635	7168285	7.50262e+06	6.00643e+06	5722950	7.7974e+06	7132882	6004365	5982530	7098319	7.34671e+06	5885769	5809167	6.05188e+06	6.48816e+06	7.28898e+06	7408438	3.4	204.19	C15 H24	CPD-8701
M706	CPD-9428	conhydrine	0	202782	169845	181953	196129	188131	178402	156553	161749	181893	192376	173430	182137	124587	121276	206893	194930	197371	202816	189721	217236	202770	192578	220930	217474	1	230590	206485	201325	210634	215847	202162	229720	10.26	144.139	C8 H18 N O	CPD-9428
M707	CPD-488	&beta;-L-fucose 1-phosphate	GDP-L-fucose biosynthesis II (from L-fucose)	298911	199840	217680	135242	211874	201226	185139	187783	289053	347244	248416	260913	249796	273241	457051	454724	286375	312442	338894	377752	372206	195629	318596	257501	360728	363842	255329	262124	265172	279181	273760	263969	3.185	242.018	C6 H11 O8 P	CPD-488
M708	CPD-183	gallate	gallate biosynthesis // gallate biosynthesis // galloylated catechin biosynthesis // pentagalloylglucose biosynthesis // superpathway of hydrolyzable tannin biosynthesis	463572	332436	372228	513835	281354	254777	305015	315144	384252	446364	226160	458865	584561	640198	518320	561951	290803	355532	419181	500097	339986	336669	343805	356531	361268	224944	182092	195780	195372	233982	306536	367378	3.3	169.013	C7 H5 O5	CPD-183
M709	CPD-7096	apigeninidin	apigeninidin 5-<i>O</i>-glucoside biosynthesis	2458604	1.00125e+06	2.33569e+06	745870	963915	2.41858e+06	864396	2.44339e+06	2624443	2.58208e+06	2.6359e+06	2.78028e+06	1.28978e+06	1415558	1.16199e+06	3.08217e+06	2.87868e+06	2.95346e+06	2.91597e+06	2.93417e+06	2625423	2572334	2.86816e+06	2.69016e+06	3.01516e+06	3047959	2.49797e+06	2527499	2.61654e+06	2729383	3148885	3.20821e+06	1.81	254.051	C15 H10 O4	CPD-7096
M710	CPD-14737	eugenol <i>O</i>-&beta;-<i>D</i>-xylopyranosyl-(1->6)-<i>O</i>-&beta;-<i>D</i>-glucopyranoside	phosphate acquisition // phenylpropanoid volatiles glycoconjugation (tomato) // tea aroma glycosidic precursor bioactivation	307526	117390	304690	294100	226959	206952	112213	110272	1	217688	290627	289486	258628	235998	132526	139750	283328	103576	273770	88551.7	168914	168743	130747	137224	104794	109852	112110	368130	175515	169210	1	90486.4	3.152	458.179	C21 H30 O11	CPD-14737
M711	3-HYDROXY-ANTHRANILATE	3-hydroxyanthranilate	L-tryptophan degradation to 2-amino-3-carboxymuconate semialdehyde // NAD <i>de novo</i> biosynthesis II (from tryptophan)	3.51693e+06	3.61926e+06	3.39958e+06	2.9551e+06	3.37803e+06	4269547	3.6499e+06	3314192	3143975	3.78735e+06	3.81318e+06	3.66259e+06	3.51993e+06	3.5522e+06	3924161	3.70062e+06	3.85286e+06	3.64988e+06	3.74629e+06	4093845	3.09963e+06	4.12785e+06	4020497	3.96545e+06	4.04316e+06	3.94965e+06	2.97427e+06	3568422	3.92217e+06	2.44005e+06	3.84712e+06	4117033	1.9575	152.034	C7 H6 N O3	3-HYDROXY-ANTHRANILATE
M712	CPD0-1308	glyphosate	0	156629	115284	145515	141968	1	1	115124	108604	117064	105385	105996	126787	104826	112019	157226	149490	133571	128926	122851	129129	135497	125856	140003	146439	200765	198207	109504	106167	96238.8	95325.7	166216	168586	0.95	166.995	C3 H6 N O5 P	CPD0-1308
M713	CPD-7106	humulone	lupulone and humulone biosynthesis // superpathway of bitter acids biosynthesis	99426.1	181103	93166	103297	87224.5	108637	161446	174850	208361	214592	130624	169357	153243	169229	133327	138572	297832	311283	260560	328658	163360	177894	451450	486808	267736	264097	242052	247872	361078	1	288096	295018	1.31	361.204	C21 H29 O5	CPD-7106
M714	CPD-19419	norcraugsodine	<i>Amaryllidacea</i> alkaloids biosynthesis	8439025	4.49375e+06	8.14466e+06	8.3514e+06	2.29054e+06	2.27181e+06	4.27315e+06	4246893	2.84266e+06	2.81378e+06	5.16164e+06	5.40188e+06	3.88575e+06	3859738	10038172	10130519	6151257	6.24064e+06	3.61507e+06	3.76141e+06	6576429	6552945	3.83052e+06	3.9018e+06	12888461	12839157	4857247	4.82907e+06	3.36163e+06	3.30055e+06	6.28037e+06	6177412	1.27	257.108	C15 H15 N O3	CPD-19419
M715	CPD-10511	hexadecanedioate	cutin biosynthesis // alkane oxidation	649686	666546	587191	1	661916	1	626195	600916	684810	705316	642052	626473	641412	732471	1	1	807462	1	856006	957395	908631	895152	991351	1.04134e+06	1	1	1.03875e+06	982322	932609	952875	971864	997341	16.65	284.203	C16 H28 O4	CPD-10511
M716	N-FORMYLKYNURENINE	<i>N</i>-Formyl-L-kynurenine	L-tryptophan degradation to 2-amino-3-carboxymuconate semialdehyde // NAD <i>de novo</i> biosynthesis II (from tryptophan)	1	87703.9	83262.3	84516.4	105412	93886.2	1	104399	116208	107574	126562	131697	122832	105202	1	1	150458	179027	117554	133870	137087	116880	126513	202200	1	205744	233834	223277	1	863592	228048	180207	1.57846	236.083	C11 H12 N2 O4	N-FORMYLKYNURENINE
M717	CPD-461	neryl diphosphate	trichome monoterpenes biosynthesis	603481	413136	570396	599065	305780	321636	398814	379470	429883	438583	468815	498909	1	1	744181	719012	1	1	417846	447973	402086	373055	378808	234651	1	1	224544	226052	109042	101424	500018	513765	3.54	311.052	C10 H17 O7 P2	CPD-461
M718	CPD-13101	docosanedioate	alkane oxidation	1.11839e+06	1.12161e+06	1.00954e+06	1.08424e+06	1.15737e+06	1118344	204405	1.01081e+06	1.16053e+06	168554	1.16276e+06	1.15214e+06	1.12099e+06	130237	190702	183258	1421849	1.46481e+06	142959	1.66186e+06	128997	120779	181506	144520	169412	1630295	133072	291667	1.57351e+06	1.65904e+06	150645	1.6016e+06	22.1612	368.296	C22 H40 O4	CPD-13101
M719	CPD-17421	6-hydroxyteasterone	brassinosteroid biosynthesis I // superpathway of C28 brassinosteroid biosynthesis	1486207	1495856	2.91569e+06	1.42387e+06	169187	1.14913e+06	3.25116e+06	1.45434e+06	1.11998e+06	1.157e+06	1.59995e+06	1.57224e+06	1.34356e+06	1.36195e+06	1.75025e+06	3.01283e+06	4849548	5045126	734316	739828	283266	282955	2.01219e+06	2139269	7628251	7513549	4783108	2.58273e+06	8658393	3980878	229353	308762	10.7247	450.365	C28 H50 O4	CPD-17421
M720	CPD-5481	<i>N</i>-(2-chloro-4-pyridyl)-<i>N'</i>-phenylurea	0	1.15416e+06	1	1140174	1.1636e+06	1024667	996395	1.14939e+06	1.18778e+06	1.17733e+06	307780	1.81896e+06	1.8543e+06	1.84084e+06	630516	1.62382e+06	719458	463391	491093	1.18171e+06	1.16769e+06	454720	431111	436058	1.3749e+06	2038143	771361	1209723	514996	1.28526e+06	1248016	1.7307e+06	785918	1.43871	247.048	C12 H10 Cl N3 O	CPD-5481
M721	CPD-6202	gibberellin A<sub>37</sub>	gibberellin biosynthesis II (early C-3 hydroxylation) // superpathway of gibberellin biosynthesis	491586	486053	113664	490986	111474	106972	246310	115047	134775	124968	504658	519695	517073	539538	640675	601796	191228	188551	513697	553009	585398	577711	183402	170476	206706	200756	195422	655132	242795	268641	587715	158507	10.1381	362.18	C20 H26 O6	CPD-6202
M722	ACENAPHTHENEQUINONE	acenaphthenequinone	cuticular wax biosynthesis	727672	339218	776503	892974	494928	400015	137134	360406	444360	376964	239937	588520	395213	379242	246619	261829	558479	672476	513942	240815	406553	442821	238558	114122	528072	528789	559950	501403	323073	412404	383302	314442	1.26	182.038	C12 H6 O2	ACENAPHTHENEQUINONE
M723	CPD-19791	adhumulone	adlupulone and adhumulone biosynthesis // superpathway of bitter acids biosynthesis	99426.1	181103	93166	103297	87224.5	108637	161446	174850	208361	214592	130624	169357	153243	169229	133327	138572	297832	311283	260560	328658	163360	177894	451450	486808	267736	264097	242052	247872	361078	1	288096	295018	1.31	361.204	C21 H29 O5	CPD-19791
M724	CPD-13667	11-oxo-&beta;-amyrin	glycyrrhetinate biosynthesis	884500	30238884	938498	891665	33555708	31914014	28279290	28798076	33034868	32379742	26562556	27100252	701010	782822	43032212	41701348	1.05439e+06	1.10432e+06	1.07918e+06	42175748	39480764	38733620	1.33334e+06	1299637	1	1	39887232	39754960	1.2631e+06	1.28421e+06	1.30568e+06	1.29293e+06	21.0087	440.359	C30 H48 O2	CPD-13667
M725	MALONATE-S-ALD	3-oxopropanoate	methyl ketone biosynthesis (engineered) // &beta;-alanine biosynthesis II // superpathway of coenzyme A biosynthesis II (plants)	1	302995	272593	165001	128535	324317	1	1	382603	357351	267680	1	1	326912	1	1	1	180188	133700	1	461333	425755	357593	358375	243882	330464	1	4646337	4.31397e+06	282146	1	322598	3.43524	87.0076	C3 H3 O3	MALONATE-S-ALD
M726	CPD-3723	uridine 2'-monophosphate	0	197864	1	155308	170727	1	1	1	1	1	1	1	1	1	1	251547	249377	92905	89812	189225	185807	202332	186077	1	1	175557	172809	1	1	1	1	152803	164807	4.784	322.015	C9 H11 N2 O9 P	CPD-3723
M727	PYRIDOXAMINE-5P	pyridoxamine 5'-phosphate	pyridoxal 5'-phosphate salvage I // pyridoxal 5'-phosphate salvage II (plants)	1.20065e+06	929431	1.00668e+06	1.00523e+06	872133	883663	844180	847963	1.06375e+06	1.09355e+06	1264360	1.30755e+06	1.24066e+06	1310592	1.28244e+06	1276060	1.43867e+06	1448651	1.67491e+06	1.78046e+06	1974222	1.95599e+06	1.69933e+06	1.74773e+06	1.74757e+06	1.72677e+06	1.393e+06	1439316	1303285	1.30409e+06	1620473	1.66413e+06	2.66	247.047	C8 H12 N2 O5 P	PYRIDOXAMINE-5P
M728	CPD-4162	stigmasterol	phytosterol biosynthesis (plants)	1.64163e+06	1.64019e+06	1.56403e+06	1.61189e+06	1666595	1.60426e+06	1.47147e+06	1.53091e+06	1.63328e+06	1.5633e+06	1396879	1.39777e+06	942700	1.10412e+06	2.12702e+06	2.01415e+06	1.82706e+06	1.84444e+06	2.11081e+06	2.12524e+06	1.99687e+06	2.02553e+06	2.27643e+06	2234319	1	1	2.00861e+06	1.99842e+06	2.4657e+06	2.51364e+06	2326457	2.32452e+06	27.18	412.374	C29 H48 O	CPD-4162
M729	UBIQUINONE-2	ubiquinone-2	cuticular wax biosynthesis // methylglyoxal degradation I // NAD/NADH phosphorylation and dephosphorylation // aerobic respiration III (alternative oxidase pathway) // aerobic respiration I (cytochrome c) // TCA cycle variation V (plant) // L-lysine degradation I // <i>trans</i>-lycopene biosynthesis II (oxygenic phototrophs and green sulfur bacteria) // superpathway of carotenoid biosynthesis in…	91777.9	458998	83462.1	78510.4	1	1	435074	434888	1	1	407577	410733	374565	413619	139235	139839	163560	160369	473453	491117	559353	566517	88119.9	89173.7	275117	266878	1	1	84467	83689.6	193649	191585	21.8873	318.183	C19 H26 O4	UBIQUINONE-2
M730	CPD-8802	&beta;-ylangene	0	6619511	5462798	6.71669e+06	6.71959e+06	5078948	4948780	5036727	5.38041e+06	6.07356e+06	6.57568e+06	5.23776e+06	4891052	4.79738e+06	5183045	8633167	7916635	7168285	7.50262e+06	6.00643e+06	5722950	7.7974e+06	7132882	6004365	5982530	7098319	7.34671e+06	5885769	5809167	6.05188e+06	6.48816e+06	7.28898e+06	7408438	3.4	204.19	C15 H24	CPD-8802
M731	CPD-11552	4-(2-amino-3-hydroxyphenyl)-2,4-dioxobutanoate	0	1	1	1	1	1	1	1	1	120972	1	1	1	153960	1	1	1	233008	229432	117707	151464	216084	206199	151680	157589	536510	516804	220700	232265	402446	280662	281569	213337	2.27	222.037	C10 H8 N O5	CPD-11552
M732	NICOTINAMIDE_RIBOSE	1-(&beta;-D ribofuranosyl)nicotinamide	pyridine nucleotide cycling (plants)	291288	285524	240577	283640	203329	184785	259974	252139	259886	248703	304099	172158	151046	291115	163583	385196	528768	527557	243012	604504	329223	351326	385467	301712	729388	752310	429388	464518	747154	508747	348410	558930	1.33	255.103	C11 H15 N2 O5	NICOTINAMIDE_RIBOSE
M733	CPD-8944	<i>N</i>-acetyl-&beta;-D-glucosaminyl group	0	1.0341e+06	1.09658e+06	1.03594e+06	985162	1.21012e+06	1.18623e+06	1.03499e+06	1.05922e+06	1.41826e+06	1.45169e+06	324186	1.55891e+06	1.70505e+06	1.6946e+06	1.84208e+06	1491889	1.5005e+06	1.55519e+06	1	1.11929e+06	1.15319e+06	1.11966e+06	1.61449e+06	428869	1.50868e+06	1.48784e+06	1.30385e+06	1.34073e+06	1.06896e+06	2.02229e+06	1.30756e+06	1.34945e+06	1.32	221.094	C8 H15 N O6	CPD-8944
M734	CPD-7898	2-pentadecanone	2-methylketone biosynthesis // cuticular wax biosynthesis // methyl ketone biosynthesis (engineered)	1	1	1	1	1	1	1	1	1	1	1	1	1	1	1	1	1	1	1	1	1	1	75000.4	76038.4	74933.5	84239.5	1	1	83371	78686.5	82575.9	76086.6	23.86	226.234	C15 H30 O	CPD-7898
M735	CPD-5861	2-deoxy-D-galactose	0	363985	392626	349345	351685	223032	224134	1	1	287912	294960	1	456043	454502	482431	497089	1	402286	440834	469446	433299	489123	461439	497604	409183	888826	869883	382819	425179	563524	564982	554803	551455	3.53	164.067	C6 H12 O5	CPD-5861
M736	CPD-12209	methoxyanigorufone	phenylphenalenone biosynthesis	3.52744e+06	2.48133e+06	3330335	305544	274857	283857	2.28809e+06	2.28129e+06	380942	447177	1.86722e+06	868716	1.02633e+06	1092355	3.97924e+06	3.89014e+06	3323941	3301112	2893169	3.03703e+06	3.3587e+06	3.35473e+06	3.98113e+06	3.89147e+06	4327722	1	2.20376e+06	2165934	2.87477e+06	2.93252e+06	3.79596e+06	3806047	2.96968	286.097	C20 H14 O2	CPD-12209
M737	CPD-4752	stemar-13-ene	diterpene phytoalexins precursors biosynthesis	221613	105665	203035	216000	91717.9	80420.7	103852	108622	1	114706	181254	178090	140082	158798	1	332321	409047	413383	203377	207358	1	135029	1	201957	129050	125831	135194	128485	207591	214403	472074	484901	21.71	272.243	C20 H32	CPD-4752
M738	CPD-8922	(+)-sesamin	sesamin biosynthesis // sesaminol glucoside biosynthesis	1.69323e+06	1.15051e+06	1.64574e+06	1.6499e+06	815899	817603	1.056e+06	1.09046e+06	869691	849066	1.31095e+06	1.37502e+06	885083	882616	1.68438e+06	162335	1.32721e+06	1.47174e+06	1.11532e+06	192595	196535	1.15676e+06	1.02911e+06	1.06035e+06	202292	210110	195478	1.54652e+06	188776	1.25669e+06	1936814	197452	5.3575	354.112	C20 H18 O6	CPD-8922
M739	CPD-15110	3'-azido-3'-deoxythymidine	0	3.38009e+06	2567472	3.38791e+06	1	2946382	2979831	2.47895e+06	2.47424e+06	1.67829e+06	1.74052e+06	4340377	4.54568e+06	3137220	4626251	3.82578e+06	3.84276e+06	1.89595e+06	1.95913e+06	3.96775e+06	4.32798e+06	3.71298e+06	3.70279e+06	4106638	4.20463e+06	9436459	9647348	6525612	7913367	4.42744e+06	4.48818e+06	7693466	7.62789e+06	1.76	267.101	C10 H13 N5 O4	CPD-15110
M740	CPD-6964	pinosylvin monomethylether	pinosylvin metabolism	238838	232731	216604	192201	208217	210103	216642	204715	316317	344136	195196	469827	367088	225286	364800	382448	519256	551653	385995	207411	471993	433890	394052	617895	358249	330094	225946	432566	653786	672738	1	691978	1.34	226.098	C15 H14 O2	CPD-6964
M741	CPD-8907	(+)-lariciresinol	justicidin B biosynthesis // matairesinol biosynthesis	181826	545207	609434	622307	407101	435042	508236	505209	429111	465258	600051	616181	408014	347700	237443	737982	331760	658487	668190	2.6107e+06	658690	644965	346533	353111	409870	401470	440696	458300	869454	688986	780499	780874	1.57813	360.156	C20 H24 O6	CPD-8907
M742	CPD-9803	2-hydroxycaffeate	simplecoumarins biosynthesis	151772	141704	128489	151546	253661	557137	269666	133395	198937	610537	173951	177871	143315	143646	909344	1.03521e+06	241775	238963	314085	367558	709709	631004	254678	420425	304174	279657	313632	323110	103678	106421	189441	206394	3.48219	210.054	C10 H10 O5	CPD-9803
M743	CPD-3946	(22<i>S</i>,24<i>R</i>)-22-hydroxy-5&alpha;-ergostan-3-one	brassinosteroid biosynthesis II // superpathway of C28 brassinosteroid biosynthesis	8993250	85335136	8549731	9873082	6763945	6611885	80499768	4.22936e+06	15787950	84027736	6911703	6731032	11235209	11896500	14470051	113665496	3769558	119721256	2.39766e+06	2714708	106266952	2632897	4.09104e+06	129279752	4078732	4028790	3.91213e+06	4.02745e+06	58399520	3.88126e+06	119035136	119968496	9.14906	416.36	C28 H48 O2	CPD-3946
M744	MORPHINONE	morphinone	morphine biosynthesis	1	427342	83261.4	1	1	1	392367	413636	116603	134779	193845	216405	1	1	1	1	248315	269718	329358	343668	190623	175852	565623	549742	512410	527925	325745	359669	409527	389525	1057089	1070277	10.48	284.133	C17 H18 N O3	MORPHINONE
M745	CPD1F-114	<i>all-trans</i>-lycopene	<i>trans</i>-lycopene biosynthesis II (oxygenic phototrophs and green sulfur bacteria) // <i>trans</i>-lycopene biosynthesis I // &delta;-carotene biosynthesis // &beta;-carotene biosynthesis // &beta;-carotene biosynthesis (engineered) // superpathway of carotenoid biosynthesis in plants // carotenoid cleavage // bixin biosynthesis	484003	362208	423398	478279	1	1	316813	329531	196028	405456	1	1	240026	250234	340291	601337	498012	536983	595390	639405	1	1	623122	615844	790966	763106	556367	593186	663209	386131	359048	682338	22.81	536.438	C40 H56	CPD1F-114
M746	CPD-9883	heliespirone B	heliannuol and heliespirone biosynthesis	1	1	1	1	1	1	1	1	1	97643.6	1	1	87266.7	98898.9	232196	255648	225143	215298	118542	131433	102256	110478	149437	155120	284030	281777	140706	139270	189204	180292	130169	131642	1.3	268.171	C15 H24 O4	CPD-9883
M747	CPD-12368	9'-<i>cis</i>-neurosporene	0	24319880	26389202	22185310	23758238	18292952	17973870	23652436	25320580	20464628	22358170	27251736	27945252	22983968	25332122	33222230	32976704	40441036	42719620	28162180	30643076	29529192	30402456	1.05744e+06	1.66746e+06	2.30809e+06	2.47423e+06	44267144	43959108	2.76014e+06	2.95577e+06	35842640	37473472	7.41938	538.443	C40 H58	CPD-12368
M748	CPD-9871	6-methoxy-3-methyl-2-<i>all-trans</i>-decaprenyl-1,4-benzoquinol	ubiquinol-10 biosynthesis (eukaryotic)	11629594	201907	11302909	152817	117640	10960178	163521	153073	171758	11014888	189284	171830	197912	148425	233141	268720	309188	310194	230714	290120	12707921	12446422	310484	318507	362243	373155	363725	367468	332683	353680	358003	340522	5.1725	834.693	C58 H90 O3	CPD-9871
M749	CPD-12177	(<i>R</i>)-methylmalonate-semialdehyde	0	334008	491142	810941	368402	520405	816164	1	460810	607925	596900	604096	288942	1	507959	491568	645761	353953	850652	1	518446	973123	710594	555625	1.08344e+06	1	572067	491016	530415	844847	865379	357323	839982	2.96464	101.026	C4 H5 O3	CPD-12177
M750	CPD-602	5-amino-6-(5-phospho-D-ribosylamino)uracil	flavin biosynthesis I (bacteria and plants)	266898	135621	243907	253014	166567	171782	126807	131863	151931	161952	137439	135595	130624	136779	236920	232015	231608	241136	204436	206400	231417	226344	164257	167079	419695	422187	262768	266684	224738	202935	288031	265449	1.39	352.038	C9 H13 N4 O9 P	CPD-602
M751	CPD-4608	benzyladenine-9-<i>N</i>-glucoside	cytokinins 9-<i>N</i>-glucoside biosynthesis	205845	302710	171734	185275	204585	217480	309972	273207	297032	309200	410748	414275	411716	375698	277813	286699	395968	454246	295004	304481	296757	649796	1.06239e+06	1.0929e+06	172635	177323	407445	428172	490507	532274	736474	209326	1.65188	387.157	C18 H21 N5 O5	CPD-4608
M752	CPD-6142	N,N-dimethyl-&beta;-alanine	&beta;-alanine betaine biosynthesis	2.57146e+06	1.94463e+06	2.46339e+06	2.45249e+06	2.01095e+06	2.03871e+06	1.76292e+06	1.83069e+06	2.04147e+06	2.13254e+06	2654931	2.68578e+06	2.51579e+06	2.50373e+06	5027158	4.89261e+06	4279624	3.87224e+06	2.20985e+06	2.1878e+06	87858.3	2.5261e+06	3050465	3078852	3.58695e+06	3.67438e+06	3.12888e+06	3.01725e+06	3.51892e+06	3.58359e+06	4.38887e+06	4.13183e+06	1.28	117.08	C5 H11 N O2	CPD-6142
M753	CPD-8732	&alpha;-himachalene	0	6619511	5462798	6.71669e+06	6.71959e+06	5078948	4948780	5036727	5.38041e+06	6.07356e+06	6.57568e+06	5.23776e+06	4891052	4.79738e+06	5183045	8633167	7916635	7168285	7.50262e+06	6.00643e+06	5722950	7.7974e+06	7132882	6004365	5982530	7098319	7.34671e+06	5885769	5809167	6.05188e+06	6.48816e+06	7.28898e+06	7408438	3.4	204.19	C15 H24	CPD-8732
M754	PYRIDOXINE	pyridoxine	pyridoxal 5'-phosphate salvage I // pyridoxal 5'-phosphate salvage II (plants)	374286	294267	387103	339477	175366	210242	202089	189347	346944	299751	257382	277142	301115	285510	400066	412227	283382	325809	266801	247527	268294	277049	286986	333196	404926	1	256386	296185	257595	1	319155	342768	1.24	169.07	C8 H11 N O3	PYRIDOXINE
M755	FORMYL-COA	formyl-CoA	oxalate degradation VI	424527	346925	445602	432646	444599	413286	322598	325461	451743	431136	277097	253633	200162	217453	578820	563261	450352	455846	537032	549351	371300	365743	541478	502243	713420	696548	592171	582163	640220	611086	574240	594792	21.46	791.08	C22 H32 N7 O17 P3 S	FORMYL-COA
M756	CPD-196	octanoyl-CoA	methyl ketone biosynthesis (engineered) // fatty acid &beta;-oxidation II (peroxisome) // superpathway of glyoxylate cycle and fatty acid degradation // acyl-CoA hydrolysis // sphingolipid biosynthesis (plants) // phosphatidylcholine acyl editing // triacylglycerol biosynthesis (Chlamydomonas) // 6-gingerol analog biosynthesis (engineered)	595158	488615	805276	692950	455462	402170	428276	446042	697227	763553	708613	713057	420100	466946	908081	940878	605472	628290	842992	845995	502304	472993	875829	848181	1.13405e+06	1.13017e+06	794107	823635	953413	996758	1.04706e+06	1.01559e+06	29.82	889.204	C29 H46 N7 O17 P3 S	CPD-196
M757	CPD-10546	methyl (indol-3-yl)acetate	methyl indole-3-acetate interconversion // methyl indole-3-acetate interconversion	1.05379e+06	185243	193891	1.00544e+06	715048	721359	177954	180430	1	968965	183193	901738	1.05375e+06	1089058	1.04181e+06	1.04905e+06	225334	238655	1.14792e+06	1.19713e+06	1.16546e+06	1.12474e+06	217028	240382	1.58221e+06	1.58399e+06	896496	896542	1.11984e+06	1.10245e+06	271727	1.16632e+06	3.49	189.076	C11 H11 N O2	CPD-10546
M758	CPD-8681	9,10-epoxy-10,12Z-octadecadienoate	ceramide degradation // fatty acid &alpha;-oxidation I // acyl-[acyl-carrier protein] thioesterase pathway // phospholipases // triacylglycerol degradation // methyl ketone biosynthesis (engineered) // alkane oxidation // 9-lipoxygenase and 9-allene oxide synthase pathway // superpathway of lipoxygenase	79605.7	1	80087.7	111818	1	1	1	1	157237	168556	87748.3	91084.3	73428	84041.7	90718.4	131336	192842	94185.4	184963	188719	156054	89753.1	78016.3	94330.2	1	1	192176	189779	133365	113986	159332	259826	10.666	293.216	C18 H29 O3	CPD-8681
M759	CPD-14991	kaempferol 3-<i>O</i>-(4"-<i>O</i>-<i>p</i>-coumaroyl)-glucoside	flavonol acylglucoside biosynthesis I - kaempferol derivatives // flavonol glucosylation I	374308	360712	406046	380309	376761	352536	315623	317349	405252	414950	374871	369307	248994	285589	500233	499043	367125	362003	494554	435492	396505	371425	351092	350552	541957	546757	507953	518109	376187	369394	568600	571596	18.4419	594.127	C30 H26 O13	CPD-14991
M760	CPD-3343	isoformononetin	isoflavonoid biosynthesis I	748072	958585	711995	740560	771952	776744	859407	896939	764420	782023	1.02188e+06	1.01382e+06	1.42763e+06	1.38961e+06	1.36471e+06	1.34352e+06	990142	1.10141e+06	726012	728301	557825	573209	953172	988174	1.11619e+06	1059054	724528	731545	920477	949946	946162	1.05019e+06	1.34	268.075	C16 H12 O4	CPD-3343
M761	CPD-15006	1-<i>O</i>-vanilloyl-&beta;-D-glucose	delphinidin diglucoside biosynthesis (acyl-glucose dependent) // pelargonidin diglucoside biosynthesis (acyl-glucose dependent) // cyanidin diglucoside biosynthesis (acyl-glucose dependent)	212466	377352	593411	211278	313603	289200	363667	395902	361497	356847	1.3393e+06	1.39329e+06	509656	501529	385195	386059	856989	883214	325317	342867	838830	826094	451400	459903	1.15323e+06	1.16753e+06	829553	441004	517691	703630	1.30923e+06	543490	2.04062	330.096	C14 H18 O9	CPD-15006
M762	CHOLINE	choline	choline biosynthesis I // choline biosynthesis II // superpathway of choline biosynthesis // phospholipases // choline degradation I // sinapate ester biosynthesis // phosphatidylcholine biosynthesis I // superpathway of phospholipid biosynthesis II (plants) // glycine betaine biosynthesis III (plants)	108859376	104239232	104972520	107048744	83532688	84406496	101883280	100664496	93641544	95347432	108566600	108080976	107042888	101943640	132690496	130929104	124806744	125956472	109089744	111929240	102750064	100702704	116489568	119054432	142193088	143502848	116596016	112623808	125163744	127947552	130584160	132286544	1.11	104.109	C5 H14 N O	CHOLINE
M763	CPD-19444	(10b<i>R</i>,4a<i>S</i>)-oxomaritinamine	<i>Amaryllidacea</i> alkaloids biosynthesis	150822	212178	145987	155254	155720	149912	196657	189393	166899	156864	206448	238107	218077	215806	264576	258818	317672	325099	253314	269908	240171	234927	318462	330079	508678	527612	349201	345357	531050	516247	407664	380206	1.69562	273.136	C16 H19 N O3	CPD-19444
M764	CPDQT-29	8-(methylsulfanyl)-2-oxooctanoate	Organic Nitrogen Assimilation // dimethylsulfoniopropanoate biosynthesis I (Wollastonia) // L-asparagine degradation II // L-homomethionine biosynthesis // aliphatic glucosinolate biosynthesis, side chain elongation cycle	653028	590017	612605	658269	617234	610851	540155	559251	1	1	734039	764972	1	781069	869174	863034	874263	863054	1	1	698498	665562	1	1	802440	832246	1	560607	980941	1.02238e+06	809713	791216	1.46125	203.072	C9 H15 O3 S	CPDQT-29
M765	MPBQ	2-methyl-6-phytyl-1,4-benzoquinol	vitamin E biosynthesis (tocopherols)	274291	248934	1.20489e+06	1.21145e+06	332499	857708	817831	226842	372808	1.15004e+06	333878	802848	334736	313780	1.05179e+06	375320	1.11023e+06	1092585	1162589	456554	965463	490243	1	1	1	1	1.04028e+06	1.11697e+06	399579	1337242	1303976	510804	22.86	402.344	C27 H46 O2	MPBQ
M766	CPD-8656	cyclo-dopa 5-<i>O</i>-glucoside	betacyanin biosynthesis // amaranthin biosynthesis // superpathway of betalain biosynthesis	135123	215247	142376	110938	122894	119568	203984	208126	134294	125892	172255	169959	226402	197986	224138	231879	97285.9	104776	105644	259213	221726	214273	315790	326708	393431	419495	125607	168314	204984	200065	453425	461793	2.1475	356.098	C15 H18 N O9	CPD-8656
M767	PHOSPHORIBOSYL-FORMIMINO-AICAR-P	1-(5-phospho-&beta;-D-ribosyl)-5-[(5-phosphoribosylamino)methylideneamino]imidazole-4-carboxamide	L-histidine biosynthesis	84661.5	1	107663	126236	136928	1	1	90119.5	122793	110177	1	1	1	1	121179	162717	97477.3	126221	136609	1	1	78977.4	1	1	84425.7	157418	92602.1	99378.7	108161	137933	126158	122512	21.23	573.058	C15 H21 N5 O15 P2	PHOSPHORIBOSYL-FORMIMINO-AICAR-P
M768	CPD-15284	cyanidin 3-<i>O</i>-(6"-<i>O</i>-malyl-&beta;-<i>D</i>-glucoside)	anthocyanidin 3-malylglucoside biosynthesis (acyl-glucose dependent) // anthocyanin biosynthesis	214404	174304	198085	215396	220255	218525	159872	169640	241599	227878	144580	129851	96910.9	114654	283006	276508	227864	234058	282684	281029	196718	185907	271303	235819	362174	339691	260358	301104	320360	328492	296596	282247	21.33	562.094	C25 H22 O15	CPD-15284
M769	CPD-9626	1,6,7,8-tetrahydroxy-2-methylanthraquinone	robustaquinone biosynthesis	684666	509767	646800	647001	312487	549569	490410	460072	457546	488811	510040	538267	889027	498639	696175	700964	1189086	594546	1.23054e+06	1.29209e+06	1.1648e+06	1.12457e+06	603650	943484	1.43216e+06	1.468e+06	471832	993918	1.09321e+06	424541	715026	745726	1.4675	285.04	C15 H9 O6	CPD-9626
M770	CPD-12898	(<i>E,E</i>)-farnesylacetone	0	324505	158691	291650	312219	157489	150452	155670	225962	161085	163130	154940	149001	206457	112764	218502	449642	232084	188976	213527	213824	185907	282240	237480	240703	388792	248706	257356	250852	188991	241374	290946	226955	19.8459	262.23	C18 H30 O	CPD-12898
M771	CPD-9787	demecolcine	colchicine biosynthesis	1.17665e+06	1.04569e+06	1.0839e+06	1.08168e+06	1.17796e+06	1212187	986247	1.00487e+06	1.51545e+06	1.44365e+06	936552	930273	796705	797266	1.54934e+06	1	1.73199e+06	1.80926e+06	1.75016e+06	1.31583e+06	2.98414e+06	2.973e+06	1.48687e+06	1.4759e+06	1.29295e+06	1.29958e+06	1.69084e+06	1.8562e+06	2.38766e+06	2.34694e+06	1452604	1527275	3.39	372.187	C21 H26 N O5	CPD-9787
M772	CPD-7050	2,4-pyridinedicarboxylate	0	144921	166499	1	399076	162785	193184	264560	178922	182487	1	122040	200572	103586	1.40335e+06	171440	1	1	629696	170198	1.40244e+06	1	1	1	199810	121136	767546	1	175127	215332	196736	1	503778	3.51435	165.003	C7 H3 N O4	CPD-7050
M773	CPD-4981	(+)-menthofuran	menthol biosynthesis	101789	93533.2	1	87338.2	1	1	1	86721.1	1	1	93988.1	81861.5	125107	124136	115928	122112	244788	262902	111349	145009	132181	127500	215303	221438	938640	957905	323835	316033	159338	187948	221790	223703	1.3	150.105	C10 H14 O	CPD-4981
M774	CPD0-1898	UDP-6-deoxy-&alpha;-D-galactose	0	91797.9	1	94379.7	1	102750	92942.4	1	1	112162	100482	1	1	1	1	127723	125767	105667	105816	103707	124049	1	1	118405	123048	163369	156420	140107	137765	147036	148365	137420	132220	21.41	548.049	C15 H22 N2 O16 P2	CPD0-1898
M775	CPD-8678	9(<i>S</i>)-HPOTE	ceramide degradation // fatty acid &alpha;-oxidation I // acyl-[acyl-carrier protein] thioesterase pathway // phospholipases // triacylglycerol degradation // methyl ketone biosynthesis (engineered) // alkane oxidation // vernolate biosynthesis III // 9-lipoxygenase and 9-hydroperoxide lyase pathway // 9-lipoxygenase and 9-allene oxide synthase pathway // divinyl ether biosynthesis I // superpath…	2.12316e+06	2.07735e+06	2217056	2.05602e+06	2.35127e+06	2.29462e+06	2.01126e+06	2.19449e+06	2.29646e+06	2337050	2309939	2.0471e+06	2.37809e+06	2.62481e+06	2.49024e+06	2.42508e+06	2745167	2.96051e+06	2.60439e+06	3179376	2691172	2775164	3.02797e+06	3.23055e+06	2.67533e+06	2.58568e+06	3.12542e+06	3067060	2.9501e+06	3.01363e+06	3.06878e+06	3.00163e+06	20.46	309.209	C18 H29 O4	CPD-8678
M776	CPD-12805	fusicocca-2,10(14)-diene	0	221613	105665	203035	216000	91717.9	80420.7	103852	108622	1	114706	181254	178090	140082	158798	1	332321	409047	413383	203377	207358	1	135029	1	201957	129050	125831	135194	128485	207591	214403	472074	484901	21.71	272.243	C20 H32	CPD-12805
M777	PHENYLHYDANTOIN	D-phenylhydantoin	0	58394244	55409972	52908008	49995240	52573388	53457344	51464788	52701400	64615376	65246520	72619080	72480224	73253032	74490320	64372808	64516528	80535528	83275248	85892144	91203096	84833440	83895992	84582064	86259544	101675400	93951992	75885384	75694872	68709000	68329952	89008200	81366120	2.33	176.057	C9 H8 N2 O2	PHENYLHYDANTOIN
M778	CPD0-1035	<i>N</i><sup>2</sup>-hydroxyguanosine 5'-monophosphate	0	176406	414466	195478	155802	153419	161428	358886	374753	140094	143535	135254	157779	127454	146303	321117	283761	410867	406508	409546	395169	243404	264153	508771	476653	401718	414225	375862	347408	438197	385294	397466	425797	1.72	377.032	C10 H12 N5 O9 P	CPD0-1035
M779	3-O-BETA-GLUCOSYL-2-OXINDOLE-3-ACETYL-	3-(O-&beta;-glucosyl)-(2-oxindol-3-yl)acetyl-L-aspartate	indole-3-acetate inactivation III	1	1	1	1	1	1	1	1	1	1	205106	198033	264492	272473	156606	162412	1	1	1	1	1	1	1	425130	179308	171992	408425	1	469023	1	455517	473189	12.9869	482.114	C20 H22 N2 O12	3-O-BETA-GLUCOSYL-2-OXINDOLE-3-ACETYL-
M780	CPD-13576	2-(2-carboxy-4-methylthiazol-5-yl)ethyl phosphate	0	817840	638899	781637	783559	386769	387601	577194	581150	561416	578182	637329	677296	608536	628491	875532	857657	699320	731755	686236	718204	667070	676020	774254	766459	1133703	1.13522e+06	543556	559838	513322	484542	922605	923399	0.96	263.975	C7 H7 N O6 P S	CPD-13576
M781	CPD-9247	<i>cis</i>-vaccenate	<i>cis</i>-vaccenate biosynthesis // ceramide degradation // fatty acid &alpha;-oxidation I // acyl-[acyl-carrier protein] thioesterase pathway // phospholipases // triacylglycerol degradation // methyl ketone biosynthesis (engineered) // alkane oxidation // wax esters biosynthesis II // terminal olefins biosynthesis I	574753	83971.1	519349	558152	95606.8	1	388228	395650	1	101727	343111	353381	338790	357279	1	798474	86999.8	1	105124	115380	103969	108769	1	99206.2	1	713745	473717	95054.4	112384	111564	85167.9	86037.5	10.9285	281.249	C18 H33 O2	CPD-9247
M782	CPD1F-130	zeaxanthin	zeaxanthin biosynthesis // astaxanthin biosynthesis (bacteria, fungi, algae) // crocetin biosynthesis // violaxanthin, antheraxanthin and zeaxanthin interconversion // superpathway of carotenoid biosynthesis in plants // carotenoid cleavage	7052682	1.20638e+06	6814525	1649467	7.33331e+06	619460	2.25668e+06	5524202	713804	801967	2.72474e+06	1.83027e+06	1.77411e+06	1.92942e+06	8455433	1.56531e+06	7736928	8.07523e+06	9106804	9326089	1.78548e+06	6592337	8449022	2439915	2.00738e+06	12120282	2.32255e+06	2.06301e+06	10357009	10349444	9942969	10079467	21.8441	568.437	C40 H56 O2	CPD1F-130
M783	2-OXOBUTANOATE	2-oxobutanoate	L-methionine degradation II // ophthalmate biosynthesis // homocysteine and cysteine interconversion // aliphatic glucosinolate biosynthesis, side chain elongation cycle // Organic Nitrogen Assimilation // dimethylsulfoniopropanoate biosynthesis I (Wollastonia) // L-asparagine degradation II // L-homomethionine biosynthesis // L-isoleucine biosynthesis I (from threonine) // superpathway of isoleu…	334008	491142	810941	368402	520405	816164	1	460810	607925	596900	604096	288942	1	507959	491568	645761	353953	850652	1	518446	973123	710594	555625	1.08344e+06	1	572067	491016	530415	844847	865379	357323	839982	2.96464	101.026	C4 H5 O3	2-OXOBUTANOATE
M784	CPD0-1255	10-methyl-5,6,7,8-tetrahydropteroylglutamate	0	1.75192e+06	691115	415809	426283	358488	1.48841e+06	682467	690050	295942	1742163	783485	809896	775245	904153	758769	834132	963386	2.09918e+06	699170	761074	2020040	1.87603e+06	760249	2366560	634154	721845	1.04191e+06	938257	1.11242e+06	1219106	603156	2.16447e+06	6.325	457.164	C20 H23 N7 O6	CPD0-1255
M785	CPD-4863	<i>N,N</i>-dihydroxy-L-valine	linamarin biosynthesis // superpathway of linamarin and lotaustralin biosynthesis	10173196	11106183	9777847	1	1	9634613	10896710	10362694	10614276	11224826	8614438	8788344	11704797	12160738	12870947	12907593	11107911	11021352	1	14888829	13096117	12299110	17919374	18674928	10714590	10868707	14870343	13818235	13829236	14535732	10873245	11216903	1.25	148.063	C5 H10 N O4	CPD-4863
M786	CPD-14892	ergosta-7,25(27)-dienol	sphingolipid biosynthesis (plants) // ergosterol biosynthesis II // superpathway of ergosterol biosynthesis II	1	821014	835533	873748	885156	1	1	759576	834982	1	397539	409872	542659	608410	122801	129877	116451	1.04769e+06	1.12872e+06	107065	1.05728e+06	186575	109292	106327	145607	1.46067e+06	215868	279932	1	117988	153280	164586	20.2556	398.354	C28 H46 O	CPD-14892
M787	GLUCOTROPEOLIN	glucotropaeolin	glucosinolate biosynthesis from phenylalanine // glucosinolate activation // aromatic glucosinolate activation	504725	447283	453482	447686	443206	459057	408767	436567	561131	570504	644112	637265	640157	663882	556571	595156	769320	812592	789431	868357	787378	759951	797797	795284	116182	1.03426e+06	702700	688597	630919	630964	853201	828713	2.33	408.053	C14 H18 N O9 S2	GLUCOTROPEOLIN
M788	CPD-8232	(-)-&beta;-elemene	&beta;-caryophyllene biosynthesis	6619511	5462798	6.71669e+06	6.71959e+06	5078948	4948780	5036727	5.38041e+06	6.07356e+06	6.57568e+06	5.23776e+06	4891052	4.79738e+06	5183045	8633167	7916635	7168285	7.50262e+06	6.00643e+06	5722950	7.7974e+06	7132882	6004365	5982530	7098319	7.34671e+06	5885769	5809167	6.05188e+06	6.48816e+06	7.28898e+06	7408438	3.4	204.19	C15 H24	CPD-8232
M789	BETA-TOCOPHEROL	&beta;-tocopherol	vitamin E biosynthesis (tocopherols) // cuticular wax biosynthesis	8993250	85335136	8549731	9873082	6763945	6611885	80499768	4.22936e+06	15787950	84027736	6911703	6731032	11235209	11896500	14470051	113665496	3769558	119721256	2.39766e+06	2714708	106266952	2632897	4.09104e+06	129279752	4078732	4028790	3.91213e+06	4.02745e+06	58399520	3.88126e+06	119035136	119968496	9.14906	416.36	C28 H48 O2	BETA-TOCOPHEROL
M790	CPD-8668	picrocrocin	crocetin biosynthesis	1	1	1	1	2190607	2155988	1	1	114924	116450	431325	421617	513831	560513	278528	279065	1	1	217137	234404	1.38916e+06	1.36274e+06	84630	256042	167327	1	1	1	243413	199528	181594	75370.6	15.12	330.174	C16 H26 O7	CPD-8668
M791	CPD0-2461	isoguanine	0	1.72514e+06	956485	1.68829e+06	1.45878e+06	626746	617213	928337	860112	997953	1.02836e+06	740573	721381	825497	849345	1310402	1.26963e+06	2.0266e+06	2.00762e+06	1060567	1.30919e+06	1.16098e+06	1.54682e+06	1683804	1.247e+06	2997867	2935963	1.74517e+06	1.96185e+06	1.55842e+06	1606616	1.81129e+06	1.88526e+06	1.59938	151.052	C5 H5 N5 O	CPD0-2461
M792	CPD-14842	2,4-dinitrobenzenesulfonyl chloride	0	978224	914023	939734	936859	565149	562556	854303	853551	774750	805698	976926	1.06443e+06	870749	911574	1286122	1.27279e+06	993021	984457	1.0461e+06	1.09658e+06	1.0205e+06	980844	1.12019e+06	1.1692e+06	1.42012e+06	1.40856e+06	780796	769688	876026	825939	1.34705e+06	1.33205e+06	0.97	265.934	C6 H3 Cl N2 O6 S	CPD-14842
M793	CPD0-2267	&alpha;-ethyl-L-glutamate	0	138362	167065	149819	156023	1	1	147368	145422	152746	157176	215562	206376	175858	174412	241438	220316	370343	377234	126376	155952	1	1	273455	267095	526886	574570	256515	411998	333886	335018	589636	608223	1.97	174.08	C7 H12 N O4	CPD0-2267
M794	CPD-3724	uridine 3'-monophosphate	0	197864	1	155308	170727	1	1	1	1	1	1	1	1	1	1	251547	249377	92905	89812	189225	185807	202332	186077	1	1	175557	172809	1	1	1	1	152803	164807	4.784	322.015	C9 H11 N2 O9 P	CPD-3724
M795	CPD-6223	gibberellin A<sub>46</sub>	0	1	1	1	1	1	1	1	1	1	1	1	1	1	1	150459	151855	188870	180126	84777.2	94862.9	78804.3	1	90582.7	79033.6	316746	83966.7	1	142559	269904	292649	218851	218527	17.8187	375.153	C20 H23 O7	CPD-6223
M796	CPD-8708	levopimaric acid	levopimaric acid biosynthesis // superpathway of diterpene resin acids biosynthesis	107169	1	95825.5	105971	1	1	1	1	1	1	1	1	1	1	157329	147458	1	1	1	1	100022	90997.2	1	1	1	1	85035.5	90505.5	1	1	1	83234.3	21.25	301.212	C20 H29 O2	CPD-8708
M797	CPD-15377	<i>aldehydo</i>-D-xylose	ceramide degradation	418170	90585.1	449925	431791	258952	286135	309099	339973	101837	423192	306713	310847	88861.7	94976.3	634228	685489	517653	531629	104762	100219	443513	392910	149262	412245	420845	387343	134494	365045	336709	388874	402736	431413	2.97	150.055	C5 H10 O5	CPD-15377
M798	CPD-8937	cinnamoylserotonin	hydroxycinnamic acid serotonin amides biosynthesis	1	1	1	1	1	1	1	1	1	1	1	1	1	1	1	1	99100.2	99310.5	85234.8	113168	1	82690.6	86401.7	74313.6	129543	124329	132236	1	1	215951	91192.5	81364.4	1.31	306.139	C19 H18 N2 O2	CPD-8937
M799	CPD-8243	(-)-&alpha;-cuprenene	0	6619511	5462798	6.71669e+06	6.71959e+06	5078948	4948780	5036727	5.38041e+06	6.07356e+06	6.57568e+06	5.23776e+06	4891052	4.79738e+06	5183045	8633167	7916635	7168285	7.50262e+06	6.00643e+06	5722950	7.7974e+06	7132882	6004365	5982530	7098319	7.34671e+06	5885769	5809167	6.05188e+06	6.48816e+06	7.28898e+06	7408438	3.4	204.19	C15 H24	CPD-8243
M800	4-CYTIDINE-5-DIPHOSPHO-2-C	4-(cytidine 5'-diphospho)-2-C-methyl-D-erythritol	methylerythritol phosphate pathway I // taxadiene biosynthesis (engineered) // superpathway of ergosterol biosynthesis II // superpathway of geranylgeranyl diphosphate biosynthesis II (via MEP) // isoprene biosynthesis I // methylerythritol phosphate pathway II	99276.7	88204.7	89023.2	98873.6	1	86334.1	81974.7	83321.9	79816.7	90450.3	106366	103172	78187.8	103814	135644	130563	143543	138882	74480	100542	108511	111268	136745	149790	138557	172406	158963	112519	150749	131147	116439	132623	10.5529	519.056	C14 H23 N3 O14 P2	4-CYTIDINE-5-DIPHOSPHO-2-C
M801	CPD-12463	stellariose	stellariose and mediose biosynthesis	1	1	1	1	1	1	1	1	1	1	1	1	1	1	103904	97702.6	1	1	84452.1	93733.6	1	1	93596.5	87539.4	147228	152241	77167	76700.6	103142	124291	116326	118233	29.74	828.278	C30 H52 O26	CPD-12463
M802	CPD-12104	(20<i>S</i>)-ginsenoside Rh2	ginsenoside degradation III // ginsenosides biosynthesis	760150	1.59182e+06	722550	2.06667e+06	2.11827e+06	1.96065e+06	564234	598261	2.10917e+06	775499	500357	511895	1.1288e+06	422835	2.51913e+06	2437092	850984	2.26917e+06	2.55238e+06	2.63356e+06	1.78374e+06	1.79151e+06	2.46683e+06	2356625	3.25181e+06	3.22249e+06	2.63615e+06	2.69915e+06	2.83154e+06	2.87565e+06	2.79166e+06	2.79809e+06	21.0622	622.448	C36 H62 O8	CPD-12104
M803	GALACTOSE-1P	&alpha;-D-galactose 1-phosphate	D-galactose degradation I (Leloir pathway) // UDP-galactose biosynthesis (salvage pathway from galactose using UDP-glucose) // stachyose degradation // D-galactose detoxification	958700	649823	940976	948898	500572	520925	648671	649128	676172	709819	747104	765188	681459	715244	951593	963506	828466	829421	761273	472863	652160	631593	789841	436409	1.21659e+06	1.22157e+06	512003	536915	554117	547793	945464	852815	1.5525	258.011	C6 H11 O9 P	GALACTOSE-1P
M804	CPD-9870	2-methoxy-6-<i>all trans</i>-nonaprenyl-1,4-benzoquinol	ubiquinol-9 biosynthesis (eukaryotic)	276045	203450	269298	258847	297805	244432	188854	203421	257046	256445	153416	170845	91535.9	129871	333278	312198	273342	299709	305880	347750	227292	214047	344478	324275	450554	457831	353679	362050	373021	376512	337327	364731	21.46	752.61	C52 H80 O3	CPD-9870
M805	CPD-14813	6-O-methyl-N-deacetylisoipecoside aglycon	emetine biosynthesis	1.26268e+06	900291	1.17367e+06	1.21134e+06	1.52301e+06	1.44225e+06	824157	806442	2.2177e+06	2.33949e+06	1.55487e+06	1590474	2.70274e+06	2.89946e+06	1.42803e+06	1.42456e+06	965442	996158	2.56793e+06	2780474	943011	935095	1.08428e+06	1.11406e+06	2.16341e+06	2.13879e+06	2.2635e+06	2.19671e+06	255888	252953	1.35781e+06	1.37266e+06	12.22	376.18	C20 H26 N O6	CPD-14813
M806	CPD-9329	8-methyl-6-nonenoate	ceramide degradation // acyl-[acyl-carrier protein] thioesterase pathway // phospholipases // triacylglycerol degradation // acyl-CoA hydrolysis // fatty acid &alpha;-oxidation I // fatty acid &beta;-oxidation II (peroxisome) // superpathway of glyoxylate cycle and fatty acid degradation // methyl ketone biosynthesis (engineered) // alkane oxidation // capsiconiate biosynthesis // capsaicin biosy…	1	146544	1	94361.9	1	1	1	119436	1	91029.6	107001	1	119585	118649	78617.6	156548	1	91684.9	140723	164553	1	126392	156356	172037	190106	180066	130260	1	1	1	109890	94940.6	3.8935	169.124	C10 H17 O2	CPD-9329
M807	CPD-8079	1-18:1-2-16:3-monogalactosyldiacylglycerol	triacylglycerol biosynthesis (Chlamydomonas) // galactolipid biosynthesis I // arachidonate biosynthesis I (6-desaturase, lower eukaryotes) // icosapentaenoate biosynthesis I (lower eukaryotes) // docosahexaenoate biosynthesis I (lower eukaryotes) // linoleate biosynthesis I (plants) // hydroxylated fatty acid biosynthesis (plants) // glycolipid desaturation	12557038	11393248	12141813	12502191	12105953	11544698	10357918	10551131	12035953	11569136	10099531	10211681	7268227	7993005	14986328	14803838	12839495	13088741	15356525	15131866	13234324	13214866	16353563	15548513	18623940	18876488	14705480	14683551	17376946	17524288	17076972	17354048	23.15	750.534	C43 H74 O10	CPD-8079
M808	S-COCLAURINE	(S)-coclaurine	papaverine biosynthesis // (<i>S</i>)-reticuline biosynthesis I	182214	129436	160911	173306	3.13698e+06	3.05541e+06	1	105173	221135	233471	1.23382e+06	1.21279e+06	549776	575932	415672	418456	205947	148214	142922	168875	6.14401e+06	6.2515e+06	303849	292462	1	1	123954	182873	474059	436729	113998	119102	13.1607	286.147	C17 H20 N O3	S-COCLAURINE
M809	2-UNDECANONE	2-undecanone	2-methylketone biosynthesis	1	1	1	1	1	1	1	1	1	1	1	1	1	1	97645.8	94964.8	104821	94583.6	81193.1	1	1	1	112674	106763	138836	1	1	1	93134	99264.5	89905.6	86997.5	1.29	170.169	C11 H22 O	2-UNDECANONE
M810	CPD-15837	&beta;-tocotrienol	vitamin E biosynthesis (tocotrienols) // cuticular wax biosynthesis	470402	1	470067	485190	343687	291393	304669	305683	437071	402608	87966.7	85362	269972	92526.9	120378	132516	1.21078e+06	1275917	657329	103462	633181	122187	692500	701374	1.69436e+06	1.63934e+06	126807	528165	1.14136e+06	102082	772782	764537	13.0055	410.315	C28 H42 O2	CPD-15837
M811	CPD-16611	oryzalexin E	oryzalexin D and E biosynthesis	124367	1	262016	2.21124e+06	2.41923e+06	89125.6	2.14074e+06	2252717	2.58416e+06	1	1	2.17896e+06	2.64437e+06	2.70766e+06	99246.1	95891.7	93513.7	203178	2.98593e+06	65344.9	3.17422e+06	1015667	1	1	83659.4	280068	3.24916e+06	3.24756e+06	1	1	127683	85744.9	22.082	304.24	C20 H32 O2	CPD-16611
M812	CPD-4619	<i>cis</i>-zeatin-9-<i>N</i>-glucoside	cytokinins 9-<i>N</i>-glucoside biosynthesis	1.25949e+06	257952	1.25593e+06	1.28775e+06	946558	914642	1.1807e+06	1.21043e+06	1.04051e+06	169401	239175	253820	188757	1	1.46679e+06	1.42188e+06	349282	1.55928e+06	216359	1	1.34571e+06	221967	1	310764	288540	295362	1.49332e+06	267108	1.52471e+06	355705	1	359970	6.05143	381.171	C16 H23 N5 O6	CPD-4619
M813	L-2-AMINOHEXANOATE	L-norleucine	0	557933630	520669344	1	1	1	487841152	489354912	508809632	1	546060990	1	1	1	1	626606910	175111872	581446080	1	1	449459744	626279170	621158910	514654016	1	563421950	580985790	1	526050496	1	1	582907070	587790850	3.41	131.096	C6 H13 N O2	L-2-AMINOHEXANOATE
M814	CPD-9499	3,5-dimethoxyphenol	1,3,5-trimethoxybenzene biosynthesis	907148	884185	840085	856606	728489	713754	832919	847485	1146119	1.00347e+06	1379282	1.52995e+06	1.40666e+06	1	1	1	1.21882e+06	1.31256e+06	1	1.02268e+06	849430	862220	1.07926e+06	1.05548e+06	939733	1	1.0678e+06	1.10778e+06	887307	1	868307	1.03844e+06	5.09538	154.068	C8 H10 O3	CPD-9499
M815	CPD-9472	gypsogenin-28-beta-D-glucoside	saponin biosynthesis III	158121	95431.2	167979	176184	162281	153456	99508.5	142928	154167	157171	185069	174587	183514	187868	217565	205341	1	194620	225981	222907	138048	133013	222296	203028	1	306737	234884	81292.3	100375	104274	111042	250581	21.21	632.403	C36 H56 O9	CPD-9472
M816	CPD-13922	(-)-9&beta;-pimara-7,15-dien-19-al	momilactone A biosynthesis	137776	156526	1	110826	1	122102	1	1	1	1	1	272597	1	1	92813.4	241643	89765.3	1	168156	116590	1	1	1	1	109877	136315	1	1	89183.2	114061	93154.7	84651.5	23.58	286.227	C20 H30 O	CPD-13922
M817	BUTYRYL-COA	butanoyl-CoA	sphingolipid biosynthesis (plants) // phosphatidylcholine acyl editing // triacylglycerol biosynthesis (Chlamydomonas) // methyl ketone biosynthesis (engineered) // fatty acid &beta;-oxidation II (peroxisome) // superpathway of glyoxylate cycle and fatty acid degradation // acyl-CoA hydrolysis	1	1	1	1	1	71880.1	1	1	1	1	1	1	1	1	96937.9	83819.5	73655.6	84954.9	88037.6	100485	1	1	94260.7	79876.7	130114	109654	107054	84065	117236	104356	94148.6	99665.1	21.31	833.102	C25 H38 N7 O17 P3 S	BUTYRYL-COA
M818	CPD0-1370	&alpha;-(2,6-anhydro-3-deoxy-D-arabino-heptulopyranosid)onate 7-phosphate	0	392199	83405.6	419363	86628.9	99851.1	91578.4	80715.1	84163.8	85040.7	466502	144945	145197	174446	83650.4	101847	120366	81330	93430.1	96227.3	310328	86384.7	78777.1	354497	88083.9	113278	424511	513961	82364.6	406687	408820	98016.7	300497	1.19906	269.003	C7 H10 O9 P	CPD0-1370
M819	3-7-DIMETHYLXANTHINE	theobromine	theobromine biosynthesis I // theobromine biosynthesis II (via xanthine) // caffeine biosynthesis I	5361351	2.67427e+06	711022	5.10576e+06	2460974	2436309	2.49309e+06	2482951	3.01774e+06	3.04736e+06	3.00213e+06	2.85289e+06	2679369	2.74442e+06	941154	908573	673659	3750798	3.2787e+06	3.20031e+06	640001	4.94927e+06	711557	3080961	785626	1.13461e+06	704955	3.61774e+06	725729	685742	3978376	963178	3.7675	180.067	C7 H8 N4 O2	3-7-DIMETHYLXANTHINE
M820	CPD3O-4151	4-tyrosol	salidroside biosynthesis	8714440	10242468	8268902	8649711	4706647	4735528	9237730	9507468	6330135	6.33747e+06	8196187	8639347	7.93667e+06	8.1433e+06	9369672	8991466	4049430	4.051e+06	5.30085e+06	5.16275e+06	4.83703e+06	4883179	8546413	8530228	4.06017e+06	4075174	4.96865e+06	4.71206e+06	3507074	3.64278e+06	6.43247e+06	6570503	1.22	138.07	C8 H10 O2	CPD3O-4151
M821	L-GLUTAMATE_GAMMA-SEMIALDEHYDE	L-glutamate-5-semialdehyde	Organic Nitrogen Assimilation // L-arginine degradation VI (arginase 2 pathway) // L-ornithine biosynthesis II // L-<i>N<sup>&delta;</sup></i>-acetylornithine biosynthesis // L-citrulline biosynthesis // superpathway of L-citrulline metabolism // L-proline biosynthesis III // L-arginine degradation I (arginase pathway) // L-proline degradation	377482	356217	346505	371453	311636	332038	341714	331986	398942	379799	304269	324654	456053	474286	544553	546693	423597	413324	467738	483702	440350	425950	580495	596919	454245	448000	494336	468898	485141	531828	428478	452699	1.27	131.056	C5 H9 N O3	L-GLUTAMATE_GAMMA-SEMIALDEHYDE
M822	CPD-15634	carthamidin-7-methyl ether	0	189908	473213	459693	171558	435635	426234	402082	447466	463738	495064	690222	686333	760754	768899	578610	549528	630313	645208	1	465042	336377	1	578383	1	171493	592129	510221	513277	123612	570282	155954	161642	5.16138	302.078	C16 H14 O6	CPD-15634
M823	CPD-14984	quercetin 3-<i>O</i>-(3',6"-<i>O</i>-di-<i>p</i>-coumaroyl)-glucoside	flavonol acylglucoside biosynthesis III - quercetin derivatives // flavonol glucosylation I	529511	453419	494956	528221	263255	263266	432372	398496	303403	304210	521543	537458	228797	234667	642536	613897	434340	425060	475360	508458	483939	490481	361513	395859	729582	723406	652768	632360	429789	424618	609904	656447	1.27	756.177	C39 H32 O16	CPD-14984
M824	CPD-15631	apigenin-7,4'-dimethyl ether	salvigenin biosynthesis	2.27819e+06	1.13082e+06	2.23187e+06	2.29967e+06	1.31312e+06	499316	424086	1.06568e+06	1.19097e+06	1.24152e+06	2187383	2.21207e+06	2.4151e+06	2.8587e+06	1.71393e+06	1.68386e+06	1.66934e+06	1.73379e+06	1.44939e+06	1444100	2.11822e+06	383835	1.09015e+06	647485	1.89686e+06	1.82914e+06	144654	2.08703e+06	157294	165603	1.89253e+06	1881256	3.89156	298.079	C17 H14 O5	CPD-15631
M825	CPD-6441	methyl benzoate	volatile benzenoid biosynthesis I (ester formation)	337093	329136	402436	704468	374513	224506	355740	311564	1	1	1	503745	348000	340145	418944	1	338433	366458	387984	445829	366619	322402	1	609893	737117	785686	1	200218	403043	260656	473222	606369	1.76	136.053	C8 H8 O2	CPD-6441
M826	CPD-14650	(2<i>E</i>,4<i>E</i>,6<i>E</i>)-7-hydroxy-4-methylhepta-2,4,6-trienal	5-deoxystrigol biosynthesis // ceramide degradation	8714440	10242468	8268902	8649711	4706647	4735528	9237730	9507468	6330135	6.33747e+06	8196187	8639347	7.93667e+06	8.1433e+06	9369672	8991466	4049430	4.051e+06	5.30085e+06	5.16275e+06	4.83703e+06	4883179	8546413	8530228	4.06017e+06	4075174	4.96865e+06	4.71206e+06	3507074	3.64278e+06	6.43247e+06	6570503	1.22	138.07	C8 H10 O2	CPD-14650
M827	CPD-713	6-oxocampestanol	brassinosteroid biosynthesis I // superpathway of C28 brassinosteroid biosynthesis	8993250	85335136	8549731	9873082	6763945	6611885	80499768	4.22936e+06	15787950	84027736	6911703	6731032	11235209	11896500	14470051	113665496	3769558	119721256	2.39766e+06	2714708	106266952	2632897	4.09104e+06	129279752	4078732	4028790	3.91213e+06	4.02745e+06	58399520	3.88126e+06	119035136	119968496	9.14906	416.36	C28 H48 O2	CPD-713
M828	CPD-14735	2-phenylethyl 6-<i>O</i>-&beta;-<i>D</i>-xylopyranosyl-&beta;-<i>D</i>-glucopyranoside	tea aroma glycosidic precursor bioactivation	1.06023e+06	767139	1.01579e+06	1.02813e+06	1.28967e+06	1.22909e+06	709779	701380	1.86617e+06	1.99452e+06	1.30078e+06	1.34259e+06	2238125	2.39784e+06	1200386	1	825795	867944	2.13047e+06	1	808207	805236	919868	1	1.8354e+06	1.7986e+06	1.90607e+06	1.91171e+06	1	233632	1.1588e+06	1.17377e+06	12.23	416.172	C19 H28 O10	CPD-14735
M829	CPD-9888	(+)-heliannuol K	heliannuol and heliespirone biosynthesis	510354	348461	481005	487639	143413	129638	326908	307375	262702	297492	179906	219864	197456	233172	465793	484053	500903	461159	369658	421451	484599	460081	595298	596810	781053	774309	356910	357357	568106	541244	1	550253	1.3	248.137	C15 H20 O3	CPD-9888
M830	CPD0-1253	dihydroisopteroate	0	313109	6463586	2126678	6.49294e+06	228020	197494	2.16762e+06	6.50508e+06	434196	433015	298682	284636	486300	6880519	359113	348102	542085	615794	6627002	341027	269344	288664	474337	495321	519001	512577	8298293	427353	8478059	687621	442793	456067	3.1675	313.113	C14 H13 N6 O3	CPD0-1253
M831	CPD-8046	D-pinitol	pinitol biosynthesis I // phosphate acquisition // pinitol biosynthesis II // galactosylcyclitol biosynthesis	307482	542519	301404	297363	603808	610917	466813	483066	683174	669946	754863	743441	780759	297173	303361	521818	852939	853069	672298	677686	471562	506898	867450	843723	627802	645889	715866	701449	1192975	1.20088e+06	612045	638494	1.34	194.082	C7 H14 O6	CPD-8046
M832	ISOCHORISMATE	isochorismate	2-carboxy-1,4-naphthoquinol biosynthesis // superpathway of phylloquinol biosynthesis // salicylate biosynthesis I	1	100726	96071	95236.2	191491	171549	96978.4	75225.2	145012	160055	83663.7	88701.7	173054	1	107127	115989	292007	289783	296648	196183	330215	309566	92871.7	101379	457241	450754	85217.5	151607	75838.5	274712	227397	231014	1.93667	224.029	C10 H8 O6	ISOCHORISMATE
M833	CPD-13611	sphinganine (C20)	phosphate acquisition // ceramide degradation	1.40448e+06	1.4433e+06	1.27009e+06	1.35853e+06	1.44148e+06	1.33515e+06	1305212	1.37006e+06	1	1.46345e+06	1.2979e+06	1.42132e+06	1.4225e+06	1.39476e+06	1.6023e+06	1492708	1531583	1.56443e+06	692373	715832	1.63616e+06	1.65436e+06	438467	1	502266	1.86546e+06	598631	1	1.73428e+06	1.68349e+06	1.74867e+06	1.67961e+06	21.7255	330.34	C20 H44 N O2	CPD-13611
M834	CPD-8369	1-linoleoyl-2-palmitoleoyl-<i>sn</i>-glycerol 3-phosphate	phospholipases // phosphatidate metabolism, as a signaling molecule // diacylglycerol and triacylglycerol biosynthesis // phospholipases (Chlamydomonas) // phosphatidate metabolism, as a signaling molecule (Chlamydomonas) // CDP-diacylglycerol biosynthesis II // phosphatidylglycerol biosynthesis I (plastidic) // superpathway of phospholipid biosynthesis II (plants) // arachidonate biosynthesis I …	124088	131235	1	998357	996331	929739	1	718259	146297	1	144655	685437	537140	153200	164211	212848	166353	177805	188561	247095	232054	217963	330649	315283	145283	136819	236259	249800	345483	351071	221798	203238	24.5955	668.442	C37 H65 O8 P	CPD-8369
M835	CPD-15579	sulfamate	0	1.72804e+06	1	1	1	1	840976	1	1	1.09429e+06	771467	1	1734218	1	201401	219263	333495	786246	497723	326775	688060	2.04812e+06	341779	1.47751e+06	853598	2.01075e+06	1.97957e+06	678329	2.01356e+06	719332	821318	413932	401174	1.19333	95.976	H2 N O3 S	CPD-15579
M836	CAPSANTHIN	capsanthin	capsanthin and capsorubin biosynthesis	182054	1.47026e+06	173914	186707	1	1	1.36613e+06	1.44506e+06	1	1	1.39697e+06	1.37918e+06	1.13524e+06	1250932	210856	1	178063	197501	1	1	153519	1	198916	200566	1	1	191791	1	219075	194344	283752	308193	15.5167	584.424	C40 H56 O3	CAPSANTHIN
M837	FRUCTOSE-6P	&beta;-D-fructofuranose 6-phosphate	mannitol degradation II // GDP-mannose biosynthesis // D-mannose degradation // L-ascorbate biosynthesis I (L-galactose pathway) // mannitol biosynthesis // pentose phosphate pathway (non-oxidative branch) // pentose phosphate pathway // Rubisco shunt // gluconeogenesis I // Calvin-Benson-Bassham cycle // sucrose degradation II (sucrose synthase) // sucrose degradation III (sucrose invertase) // …	958700	649823	940976	948898	500572	520925	648671	649128	676172	709819	747104	765188	681459	715244	951593	963506	828466	829421	761273	472863	652160	631593	789841	436409	1.21659e+06	1.22157e+06	512003	536915	554117	547793	945464	852815	1.5525	258.011	C6 H11 O9 P	FRUCTOSE-6P
M838	CPD-8241	(+)-&beta;-chamigrene	0	6619511	5462798	6.71669e+06	6.71959e+06	5078948	4948780	5036727	5.38041e+06	6.07356e+06	6.57568e+06	5.23776e+06	4891052	4.79738e+06	5183045	8633167	7916635	7168285	7.50262e+06	6.00643e+06	5722950	7.7974e+06	7132882	6004365	5982530	7098319	7.34671e+06	5885769	5809167	6.05188e+06	6.48816e+06	7.28898e+06	7408438	3.4	204.19	C15 H24	CPD-8241
M839	CPD-7073	hesperitin-7-O-&beta;-D-glucoside	hesperitin glycoside biosynthesis	321591	291231	339213	313693	323908	301155	261692	279028	345518	330040	304977	315702	206346	240077	427932	404074	312797	338133	420552	419642	346316	347592	455487	427006	432346	413192	414459	418087	463916	482508	450421	468021	21.42	464.13	C22 H24 O11	CPD-7073
M840	44-DIMETHYL-CHOLESTA-812-24-TRIENOL	4,4-dimethyl-cholesta-8,12,24-trienol	sphingolipid biosynthesis (plants)	281791	967732	267649	291512	258019	238049	842677	885396	262219	287439	249956	236004	1.08825e+06	1	679401	331353	363730	377591	381094	1	411738	409510	579705	480452	1.41019e+06	1	409789	442669	442786	478057	471764	507732	22.8214	410.359	C29 H46 O	44-DIMETHYL-CHOLESTA-812-24-TRIENOL
M841	CPD-16530	(-)-epicatechin-3-<i>O</i>-gallate	galloylated catechin biosynthesis	125788	173471	117829	137728	121432	127536	170874	167361	145199	128575	269872	278284	251103	267909	207164	205715	241541	256952	145144	1	115930	115013	249720	264195	286248	292595	301778	300949	372843	367604	307206	290944	5.36	442.094	C22 H18 O10	CPD-16530
M842	CPD-6301	<i>N-P</i>-tosyl-L-phenylalanyl chloromethyl ketone	0	2387220	2700025	2.28032e+06	2.27876e+06	1.91904e+06	1.75644e+06	2.55223e+06	2.60457e+06	2.97813e+06	2.98576e+06	2.24396e+06	2335494	3.5368e+06	3.43573e+06	2.63528e+06	2.67646e+06	3.6391e+06	3.89925e+06	2171032	2.14926e+06	1.5606e+06	1.50327e+06	3.13495e+06	3.17826e+06	2.90106e+06	2.88925e+06	2.19056e+06	2206380	3.86207e+06	3956900	2.55122e+06	2.57909e+06	1.28	351.075	C17 H18 Cl N O3 S	CPD-6301
M843	CPD-11377	(+)-&alpha;-santalene	santalene biosynthesis I // santalene biosynthesis II	6619511	5462798	6.71669e+06	6.71959e+06	5078948	4948780	5036727	5.38041e+06	6.07356e+06	6.57568e+06	5.23776e+06	4891052	4.79738e+06	5183045	8633167	7916635	7168285	7.50262e+06	6.00643e+06	5722950	7.7974e+06	7132882	6004365	5982530	7098319	7.34671e+06	5885769	5809167	6.05188e+06	6.48816e+06	7.28898e+06	7408438	3.4	204.19	C15 H24	CPD-11377
M844	CPD-8941	cinnamoyltyramine	hydroxycinnamic acid tyramine amides biosynthesis	128587	125705	108890	138484	110192	121097	1	104047	152292	133069	132812	124027	147790	163047	139886	159377	179366	189003	180767	169475	177332	197451	1	167296	1	117532	147817	162228	125684	119862	139418	143348	11.58	267.128	C17 H17 N O2	CPD-8941
M845	CPD-15777	pyrithiamine	0	183843	339314	179293	179940	178207	195247	285090	301564	285178	306843	251049	286036	300178	316929	291244	305913	1	451463	360846	386122	221049	227167	514268	502880	465994	1	421597	403334	578024	523461	421330	431993	1.28	260.163	C14 H20 N4 O	CPD-15777
M846	CPD-13644	<i>N<sup>5</sup></i>-acetyl-L-ornithine	L-<i>N<sup>&delta;</sup></i>-acetylornithine biosynthesis // &gamma;-glutamyl cycle	1	92950.2	1	1	1	1	1	1	1	1	1	1	86934.3	104006	93726.9	87948.3	134028	127357	143686	153620	1	1	128317	142959	171627	173060	160102	154279	1	1	110827	128121	1.3	174.104	C7 H14 N2 O3	CPD-13644
M847	CPDQT-40	3-[(7'-methylsulfanyl)heptyl]malate	aliphatic glucosinolate biosynthesis, side chain elongation cycle	2403790	1229314	2275873	2.38729e+06	1447494	196669	145474	143224	156259	1440981	1.26712e+06	1.30218e+06	1.22372e+06	1178124	1.83145e+06	2256828	2.23927e+06	241517	1637404	2.02778e+06	2.28074e+06	2.27436e+06	1.30316e+06	1	384100	394115	229156	2.66554e+06	301463	314068	262075	2.02338e+06	1.44032	276.098	C12 H20 O5 S	CPDQT-40
M848	CPD-15297	lampranthin II	lampranthin biosynthesis	887181	809316	953447	903639	835678	807620	708840	740349	964256	1.00411e+06	855588	882892	556926	620351	1.19145e+06	1.16904e+06	855292	886091	1.1462e+06	1.19976e+06	837406	845734	1.21938e+06	1.16113e+06	1.41841e+06	1419844	1.14308e+06	1.1849e+06	1.33728e+06	1.38366e+06	1.36431e+06	1.37367e+06	26.42	725.189	C34 H33 N2 O16	CPD-15297
M849	CPD0-1342	5-mercaptodeoxyuridine	0	669886	814332	664649	642892	881557	864131	765335	794283	962558	1.00668e+06	483604	499697	421062	454416	467619	464026	916008	949159	771897	721849	1	733717	956087	937267	819377	770448	805922	836064	984039	1.02392e+06	737441	751816	2.10581	259.041	C9 H11 N2 O5 S	CPD0-1342
M850	CPD-8034	kaempferol 3,7-bis-<i>O</i>-&beta;-D-glucoside	kaempferol glycoside biosynthesis (Arabidopsis) // superpathway of flavones and derivatives biosynthesis // superpathway of flavones and derivatives biosynthesis // flavonol glucosylation I	1.10892e+06	770129	1.03239e+06	1052941	891298	872508	699153	701288	1.37249e+06	1.37607e+06	3756101	3.78752e+06	4787787	4949339	2.92542e+06	2.90981e+06	382590	387923	580519	657706	658097	637929	1033203	1.10531e+06	3.13298e+06	3.09936e+06	945946	925265	458947	474580	1.08173e+06	1090323	7.74	610.164	C27 H30 O16	CPD-8034
M851	CPD-9213	&gamma;-solanine	&alpha;-solanine/&alpha;-chaconine biosynthesis	1.64969e+06	1.32016e+06	1.64525e+06	1.60801e+06	1.78454e+06	1.65681e+06	1.2125e+06	1.28686e+06	1.64376e+06	1.61538e+06	1.13065e+06	1.16662e+06	850941	936447	2.06825e+06	1.96057e+06	1.86352e+06	1.93896e+06	2.20399e+06	2269192	1.52436e+06	1.51032e+06	2.05271e+06	1.95279e+06	2.74821e+06	2.74844e+06	2184201	2.15023e+06	2.3839e+06	2.41812e+06	2.38276e+06	2.39688e+06	22.25	560.394	C33 H54 N O6	CPD-9213
M852	CPD-465	presqualene diphosphate	botryococcenes and methylated squalene biosynthesis // epoxysqualene biosynthesis // plant sterol biosynthesis II // superpathway of ergosterol biosynthesis II // cholesterol biosynthesis I	132188	253457	131945	126060	83184.9	89442.3	219194	233308	109813	110934	164620	158253	178425	191581	159993	138020	255243	241281	123884	161463	109111	103896	245019	260761	447707	436444	196533	205742	139153	143818	214478	210766	7.16	583.287	C30 H49 O7 P2	CPD-465
M853	CPD-695	gibberellin A<sub>53</sub>	gibberellin inactivation I (2&beta;-hydroxylation) // gibberellin biosynthesis III (early C-13 hydroxylation) // superpathway of gibberellin biosynthesis	89298.9	409272	88425.2	1	112635	1	1	399619	81580	329699	99399.1	90076.8	267487	112700	122286	104839	113814	461629	465491	105045	107737	435714	129214	128950	151922	157749	131312	137778	124899	137995	126916	110179	6.32965	346.179	C20 H26 O5	CPD-695
M854	CPD-7170	cannabidiolate	cannabinoid biosynthesis	89692.9	260327	77654.3	86717.7	266854	272381	240185	241680	248350	242674	227330	226748	73684.6	86574.2	142610	137661	183254	177304	111306	103750	696427	700513	85441.6	321326	321305	313434	106418	114203	88705.6	96079.1	222203	225758	10.8025	357.207	C22 H29 O4	CPD-7170
M855	DEOXY-D-RIBOSE-1-PHOSPHATE	2-deoxy-&alpha;-D-ribose 1-phosphate	0	214071	221029	228932	198528	1.52377e+06	251938	201752	175293	360855	299616	1915510	1.82801e+06	2.01023e+06	2.05325e+06	306578	1	2464874	2.51286e+06	2.60011e+06	2.71373e+06	2.5931e+06	2.50974e+06	344416	329436	2.73079e+06	2.69946e+06	2.17241e+06	2195185	2.34187e+06	2.36427e+06	2004543	2.04919e+06	2.72258	212.012	C5 H9 O7 P	DEOXY-D-RIBOSE-1-PHOSPHATE
M856	DEOXYADENOSINE	2'-deoxyadenosine	purine deoxyribonucleosides salvage	2.71103e+06	2.66081e+06	2.64469e+06	2.68265e+06	1927612	1.99414e+06	2.59482e+06	2475522	2970981	3111797	2.29385e+06	2.37038e+06	2.90605e+06	3033328	3.35024e+06	3.27856e+06	4731284	4739326	340402	365761	2257966	2.19929e+06	4520141	4.55559e+06	5241519	5169974	3.39707e+06	3.23254e+06	3600142	3.73142e+06	3563948	3.57453e+06	1.32	251.107	C10 H13 N5 O3	DEOXYADENOSINE
M857	CPD1F-128	<i>ent</i>-kaurene	<i>ent</i>-kaurene biosynthesis I // <i>ent</i> -kaurene biosynthesis II // GA<sub>12</sub> biosynthesis // superpathway of gibberellin GA<sub>12</sub> biosynthesis // superpathway of gibberellin biosynthesis // kauralexin biosynthesis	221613	105665	203035	216000	91717.9	80420.7	103852	108622	1	114706	181254	178090	140082	158798	1	332321	409047	413383	203377	207358	1	135029	1	201957	129050	125831	135194	128485	207591	214403	472074	484901	21.71	272.243	C20 H32	CPD1F-128
M858	CPD-7002	dihydrogeranylgeranyl diphosphate	phytyl diphosphate biosynthesis // superpathway of phylloquinol biosynthesis	139138	216912	1	1	1	108266	188077	175761	140755	137139	1	197837	156354	1	291801	299850	144746	158160	178790	225049	191210	186607	203850	229442	277784	278267	181373	179338	198728	214127	232783	231477	1.27	449.185	C20 H35 O7 P2	CPD-7002
M859	DOCOSANOATE	behenate	ceramide degradation // acyl-[acyl-carrier protein] thioesterase pathway // phospholipases // triacylglycerol degradation // acyl-CoA hydrolysis // fatty acid &alpha;-oxidation I // fatty acid &beta;-oxidation II (peroxisome) // superpathway of glyoxylate cycle and fatty acid degradation // methyl ketone biosynthesis (engineered) // alkane oxidation // wax esters biosynthesis II // terminal olefi…	544242	437462	528477	514553	276570	247653	372846	388142	447273	493467	362018	351096	282339	325360	718786	696537	596391	596557	639926	655548	523529	515151	629335	611479	811040	751115	560902	597184	613234	620107	755580	734481	21.02	339.319	C22 H43 O2	DOCOSANOATE
M860	CPD-9597	oligomeric urushiol	0	1642992	1.57319e+06	1.5407e+06	1	1	1.40332e+06	1.45894e+06	1.49839e+06	1	1599351	1693919	1.72609e+06	1.68623e+06	1.71041e+06	2.03045e+06	1.96055e+06	2.02513e+06	2.02099e+06	1	1.77406e+06	1.84304e+06	1.86365e+06	2.09803e+06	2.04642e+06	2.14297e+06	2359203	2.07944e+06	2.01083e+06	2.21075e+06	2.18645e+06	1.95435e+06	1901400	7.94	314.223	C21 H30 O2	CPD-9597
M861	QUININE	quinine	cinchona alkaloids biosynthesis	235012	160679	222584	228209	1	130759	1	155283	168102	165121	1.46644e+06	1.257e+06	1.23535e+06	1252862	116262	118050	83218.3	225899	169674	191886	156220	1	258237	78540.8	245691	95941.4	230340	198043	99434.6	96322	247190	83224.4	2.79414	325.192	C20 H25 N2 O2	QUININE
M862	CPD-711	(6&alpha;)-hydroxycampestanol	brassinosteroid biosynthesis I // superpathway of C28 brassinosteroid biosynthesis	8.34274e+06	7382635	1	8009160	1	7602451	6793879	6931469	8.06141e+06	7.89732e+06	6.71986e+06	1	4841442	5.49736e+06	10269433	9963968	8739695	8820564	10119392	10376874	9139359	9123424	11292245	11079739	12506291	1	10079974	9947769	11749811	11881743	11273351	11399752	22.59	418.373	C28 H50 O2	CPD-711
M863	CPD0-1810	1,2-di<i>-O-</i>octylglycerol	0	387945	1	355784	381742	143259	121691	310848	312221	226524	232386	286476	292127	1	1	438914	438963	696524	705137	407784	444558	449673	458569	513391	499467	1.56963e+06	1.57255e+06	543856	540261	486228	476442	916302	911378	13.81	316.29	C19 H40 O3	CPD0-1810
M864	CPD-4187	7-dehydrocholesterol	cholesterol biosynthesis (plants) // cholesterol biosynthesis I // sphingolipid biosynthesis (plants)	406017	494133	431683	427764	419212	460075	453644	453942	537546	643876	573402	393510	480007	539817	289618	528350	279629	292589	266459	616457	202267	792356	705311	633523	603613	377687	254864	262995	836759	807890	333823	675039	23.02	384.34	C27 H44 O	CPD-4187
M865	4-METHYL-UMBELLIFERYL-PHOSPHATE	4-methyl-umbelliferyl phosphate	0	99205.7	1	283410	92919.8	1	1	1	1	99800.1	96257.5	1	1	1	1	371547	107750	373955	433395	1	195105	470955	591887	118613	169845	441481	484875	292435	162376	334192	1	393740	414668	2	253.998	C10 H7 O6 P	4-METHYL-UMBELLIFERYL-PHOSPHATE
M866	CPD-4746	3-hydroxy-15-dihydrolubimin	sesquiterpenoid phytoalexins biosynthesis	110310	96524.1	107712	104379	111575	109610	91049.4	87291.3	104033	100819	100331	105683	1	1	139941	136023	105567	102095	129456	134642	102506	113799	151013	136475	1	141149	134119	132319	153328	143969	145673	147430	19.94	254.195	C15 H26 O3	CPD-4746
M867	CPD-19488	3-carboxy-9-(methylsulfanyl)-2-oxononanoate	aliphatic glucosinolate biosynthesis, side chain elongation cycle	151989	1	138374	148932	1	1	1	1	1	1	1	1	1	1	162448	140937	123194	136090	1	1	84119.7	81240.4	1	1	173099	167240	1	1	1	1	85926.4	87800.2	8.23	260.065	C11 H16 O5 S	CPD-19488
M868	CPD3DJ-11366	sphingosine 1-phosphate	ceramide degradation // triacylglycerol biosynthesis (Chlamydomonas)	154109	108356	148808	155325	159061	163925	168157	89453.2	227620	236505	145912	177593	148181	166370	236660	209520	630788	675092	103409	109166	122688	128646	448795	88843	214063	222993	121006	113674	898640	866429	145923	162423	19.0844	378.238	C18 H37 N O5 P	CPD3DJ-11366
M869	CPD-7197	5,6-epoxy-3-hydroxy-12'-apo-&beta;-caroten-12'-al	0	261850	237232	269863	232604	276055	246227	208078	212667	288528	318889	213431	180864	307703	341539	381321	353896	302590	361682	369879	422021	343370	374431	452321	381303	416478	379828	361810	332676	372670	349562	416573	430941	23.1631	408.266	C27 H36 O3	CPD-7197
M870	CPD-15078	1-phenyl-3-(2,4,6-trihydroxyphenyl)propane-1,3-dione	pinocembrin <i>C</i>-glucosylation	2.23897e+06	2.37515e+06	2.15204e+06	2.11145e+06	2.44235e+06	2.33947e+06	1.19133e+06	2.29386e+06	2.47329e+06	2.42487e+06	2.54901e+06	2.68586e+06	1.5498e+06	1.61722e+06	2.87876e+06	2.80822e+06	2.58299e+06	2.67563e+06	1.41064e+06	2.67878e+06	2.26311e+06	2.23395e+06	2.62013e+06	1.42588e+06	2.66806e+06	2.71558e+06	2.30819e+06	2268351	2536228	2.61628e+06	2.71962e+06	2.17182e+06	1.8	272.062	C15 H12 O5	CPD-15078
M871	EPOXYOCTA-CPD	(9Z)-(13S)-12,13-epoxyoctadeca-9,11-dienoate	ceramide degradation // fatty acid &alpha;-oxidation I // acyl-[acyl-carrier protein] thioesterase pathway // phospholipases // triacylglycerol degradation // methyl ketone biosynthesis (engineered) // alkane oxidation	79605.7	1	80087.7	111818	1	1	1	1	157237	168556	87748.3	91084.3	73428	84041.7	90718.4	131336	192842	94185.4	184963	188719	156054	89753.1	78016.3	94330.2	1	1	192176	189779	133365	113986	159332	259826	10.666	293.216	C18 H29 O3	EPOXYOCTA-CPD
M872	KIEVITONE-CPD	kievitone	kievitone biosynthesis // superpathway of isoflavonoids (via naringenin)	476363	156233	456377	471431	187254	135200	133053	160100	153628	159146	144211	162364	159319	170500	595776	587280	210319	202908	195202	211107	213831	182183	216119	587138	1.11613e+06	1152792	212080	748083	200767	726410	821325	810674	11.5275	355.121	C20 H19 O6	KIEVITONE-CPD
M873	PLASTOQUINONE-9	plastoquinone-9	cuticular wax biosynthesis // photosynthesis light reactions // superpathway of photosynthetic hydrogen production // L-lysine degradation I // <i>trans</i>-lycopene biosynthesis II (oxygenic phototrophs and green sulfur bacteria) // superpathway of carotenoid biosynthesis in plants // UMP biosynthesis I // superpathway of pyrimidine ribonucleotides <i>de novo</i> biosynthesis // superpathway of …	10259871	9281302	9925559	9994711	9770910	9434551	8564294	8738650	9675499	9421806	8179054	8137449	5716420	6.46741e+06	12896190	12488246	11081390	11389554	12596425	12854521	11124886	10878830	13292661	12962921	16189798	16055563	12055710	12080134	14443846	14558312	14207851	14277152	23.02	748.619	C53 H80 O2	PLASTOQUINONE-9
M874	CPD-13455	justicidin B	justicidin B biosynthesis // diphyllin biosynthesis	8203359	5.7647e+06	8067603	8.20769e+06	5.72597e+06	5647518	5.4359e+06	5.33862e+06	5.29837e+06	5370482	6.92168e+06	7169815	4.14832e+06	4.15908e+06	8.30175e+06	8546349	7.10119e+06	7.44286e+06	7158016	7388566	8.21348e+06	8160683	5503852	5.55223e+06	10641254	97233.2	8654955	8672430	7.90014e+06	7.98329e+06	9435935	9374750	1.33	364.104	C21 H16 O6	CPD-13455
M875	CPD-14847	kaempferol 3-<i>O</i>-&beta;-gentiobioside	flavonol glucosylation I // kaempferol glycoside biosynthesis (Arabidopsis) // superpathway of flavones and derivatives biosynthesis // superpathway of flavones and derivatives biosynthesis	1.10892e+06	770129	1.03239e+06	1052941	891298	872508	699153	701288	1.37249e+06	1.37607e+06	3756101	3.78752e+06	4787787	4949339	2.92542e+06	2.90981e+06	382590	387923	580519	657706	658097	637929	1033203	1.10531e+06	3.13298e+06	3.09936e+06	945946	925265	458947	474580	1.08173e+06	1090323	7.74	610.164	C27 H30 O16	CPD-14847
M876	CPD-7120	desmethylxanthohumol	cuticular wax biosynthesis // xanthohumol biosynthesis	188377	333472	1	1	1899264	189603	1.64266e+06	326820	207165	219968	329403	1.8927e+06	321630	339902	398758	404401	420723	462654	335843	2.32959e+06	1	247429	511000	1.69925e+06	4.24563e+06	4269840	416479	3.58973e+06	2540292	2.47222e+06	670848	628912	1.69276	339.118	C20 H19 O5	CPD-7120
M877	CPD-4620	<i>cis</i>-zeatin-<i>O</i>-glucoside	cytokinin-<i>O</i>-glucosides biosynthesis	1.25949e+06	257952	1.25593e+06	1.28775e+06	946558	914642	1.1807e+06	1.21043e+06	1.04051e+06	169401	239175	253820	188757	1	1.46679e+06	1.42188e+06	349282	1.55928e+06	216359	1	1.34571e+06	221967	1	310764	288540	295362	1.49332e+06	267108	1.52471e+06	355705	1	359970	6.05143	381.171	C16 H23 N5 O6	CPD-4620
M878	L-HYOSCYAMINE	(<i>S</i>)-atropine	hyoscyamine and scopolamine biosynthesis // superpathway of hyoscyamine and scopolamine biosynthesis	962645	696277	918888	953275	724066	676431	624953	677380	828247	817620	701373	701794	627123	641157	1.10478e+06	1.04992e+06	1.0712e+06	1110197	1.07295e+06	1.11507e+06	870575	904517	928771	929300	1.34977e+06	1.25265e+06	884608	918240	924130	901286	1.11361e+06	1.12841e+06	6.02	290.175	C17 H24 N O3	L-HYOSCYAMINE
M879	CPD-15486	genkwanin	salvigenin biosynthesis	511921	652141	375377	450870	444719	455616	592175	408917	457265	550086	731390	1	714636	686602	843322	878518	862931	918553	602899	439140	418605	402809	737264	663846	776154	572086	733669	721058	806139	885575	823920	847984	1.75	284.067	C16 H12 O5	CPD-15486
M880	GLUCOSAMINE-1P	&alpha;-D-glucosamine 1-phosphate	0	219077	354540	205474	193904	207242	215783	332351	441021	422855	403857	417953	394578	359463	368298	390549	407980	379934	385703	395819	553741	337256	205529	380754	384428	334640	337368	437018	319056	415115	397462	386513	383998	1.77	258.038	C6 H13 N O8 P	GLUCOSAMINE-1P
M881	CPD-6481	eugenol	tea aroma glycosidic precursor bioactivation // phenylpropanoid volatiles glycoconjugation (tomato) // eugenol and isoeugenol biosynthesis // volatile cinnamoic ester biosynthesis	3848612	1.78048e+06	3.61554e+06	3690707	1.98894e+06	1950056	1.65571e+06	1.62512e+06	2.15361e+06	2.19273e+06	1.7506e+06	1.81708e+06	2.14158e+06	2.21476e+06	4367627	4.3738e+06	2125798	2.00965e+06	121845	2.34116e+06	4.00438e+06	4004231	1.99274e+06	2.07592e+06	1	3.69158e+06	2374119	2.27694e+06	2224784	2.22915e+06	2.57012e+06	2.57831e+06	1.26	164.082	C10 H12 O2	CPD-6481
M882	CPD-13223	hexan-3-one	detoxification of reactive carbonyls in chloroplasts // cuticular wax biosynthesis	722442	364190	792954	759240	331650	252010	316354	311836	434814	446305	349684	345792	612334	638925	970725	981467	231639	228943	278579	264528	308194	302879	286018	211378	1	129934	274324	87431.8	194390	1	497741	494781	1.32	100.089	C6 H12 O	CPD-13223
M883	CPD-7650	3-methoxytyramine	betaxanthin biosynthesis // superpathway of betalain biosynthesis	209882	491049	242470	484531	535964	472289	429688	107179	522275	1	168538	1	291013	298868	518712	522265	501666	201659	634042	614835	529078	552486	654008	1	396138	393701	563042	560561	366973	362949	220203	630346	11.2	168.101	C9 H14 N O2	CPD-7650
M884	CPD-0	5,7-dihydroxy-2-methylchromone	pentaketide chromone biosynthesis	117801	87992.6	124857	120072	100741	93770.6	98487.2	114371	110349	87127.7	118451	110062	110047	114388	145321	88954.9	120263	104079	110070	115387	116390	157032	139113	1	157399	163543	143354	127177	213566	1	108279	105153	6.83333	192.045	C10 H8 O4	CPD-0
M885	CPD-11940	apiforol	apigeninidin 5-<i>O</i>-glucoside biosynthesis	2.25497e+06	1.84569e+06	3.13289e+06	3.19562e+06	2461500	1	1.00112e+06	1.32018e+06	1.49845e+06	369127	1.16343e+06	2.72087e+06	2.94995e+06	2204785	1.5386e+06	1.29691e+06	2.39271e+06	2.60951e+06	2105874	210404	957265	984955	1.45264e+06	1.45826e+06	1.82003e+06	1.71029e+06	1.16728e+06	1.25767e+06	1	1.77878e+06	1.35737e+06	1.35597e+06	1.3	274.087	C15 H14 O5	CPD-11940
M886	CPD-9295	2-vinyl-[4H]-1,3-dithin	alliin metabolism // superpathway of Allium flavor precursors	7123974	5.531e+06	6.7064e+06	6.90148e+06	3.37094e+06	3605964	5.04016e+06	5137394	5.04236e+06	5.1653e+06	5.80801e+06	6.08283e+06	5192090	5587991	7.51812e+06	7.78931e+06	6424655	6.5098e+06	6163399	6321703	6.01468e+06	6282392	6800213	6975427	9944659	10157125	5.25066e+06	5203263	4720273	4484827	8591489	8192431	0.95	144.003	C6 H8 S2	CPD-9295
M887	CPD-59	(9Z,11E,14Z)-(13S)-hydroperoxyoctadeca-(9,11,14)-trienoate	ceramide degradation // fatty acid &alpha;-oxidation I // acyl-[acyl-carrier protein] thioesterase pathway // phospholipases // triacylglycerol degradation // methyl ketone biosynthesis (engineered) // alkane oxidation	2.12316e+06	2.07735e+06	2217056	2.05602e+06	2.35127e+06	2.29462e+06	2.01126e+06	2.19449e+06	2.29646e+06	2337050	2309939	2.0471e+06	2.37809e+06	2.62481e+06	2.49024e+06	2.42508e+06	2745167	2.96051e+06	2.60439e+06	3179376	2691172	2775164	3.02797e+06	3.23055e+06	2.67533e+06	2.58568e+06	3.12542e+06	3067060	2.9501e+06	3.01363e+06	3.06878e+06	3.00163e+06	20.46	309.209	C18 H29 O4	CPD-59
M888	1-KETO-2-METHYLVALERATE	(<i>R</i>)-2,3-dihydroxy-3-methylpentanoate	L-isoleucine biosynthesis I (from threonine) // superpathway of isoleucine and valine biosynthesis // superpathway of branched chain amino acid biosynthesis // superpathway of L-isoleucine biosynthesis I	1	485470	1	641862	555736	573007	435941	431200	798083	1	453586	514617	581419	513799	693078	675053	624670	653152	389155	435713	1.18278e+06	1.24214e+06	693060	864171	1.0082e+06	1.0089e+06	834061	858975	1.17373e+06	1.13954e+06	878269	877126	2.76414	147.068	C6 H11 O4	1-KETO-2-METHYLVALERATE
M889	N-ACETYL-L-LYSINE	<i>N<sup>2</sup></i>-acetyl-L-Lysine	0	1	208389	1	1	95452.8	93218.2	173612	192302	216561	207603	127182	148266	175525	164993	144906	109658	142271	360797	168281	222151	141974	129076	111925	301134	304883	355208	313403	308254	358907	358369	278890	265490	1.39517	202.136	C9 H18 N2 O3	N-ACETYL-L-LYSINE
M890	CPD-8761	longiborneol	0	6726289	5.52964e+06	6792498	6786778	5.10857e+06	4973417	5.11823e+06	5455466	6.20433e+06	6.71125e+06	5297364	4.94777e+06	4.87188e+06	5.25921e+06	8712399	8.04093e+06	7385749	7742206	6105049	5832467	7877816	7197840	6192636	6184202	7566240	7857953	6029115	6.01887e+06	6262886	6.70027e+06	7602362	7.71099e+06	3.4	222.201	C15 H26 O	CPD-8761
M891	CPD-17647	dodecane-1,7-diol	sporopollenin precursors biosynthesis // phosphate acquisition	1.39638e+06	1.71832e+06	1.32233e+06	1.37993e+06	1.32159e+06	1.37662e+06	316412	1580287	1.49231e+06	1.52872e+06	460024	1.5435e+06	1.64529e+06	1.62364e+06	559597	1.81821e+06	1.7655e+06	1758903	1742072	501970	1.42168e+06	334999	2116400	432142	935824	950621	1910906	1.86471e+06	2.28338e+06	2.27041e+06	750351	744955	1.40563	202.195	C12 H26 O2	CPD-17647
M892	CPD-12889	p-hydroxymandelonitrile	glucosinolate activation	209810	161503	184857	200259	188539	172077	152507	156226	177619	187768	153057	159867	112669	118026	198056	187086	179669	194653	183964	211282	165921	178811	193429	202784	240368	230165	196599	185522	233791	235049	199430	221036	6.33	149.048	C8 H7 N O2	CPD-12889
M893	CPD-10468	2-hydroxy-4-(methylsulfanyl)butanoate	dimethylsulfoniopropanoate biosynthesis III (algae)	2432216	1.76086e+06	2.68169e+06	2447526	1.70384e+06	1.57072e+06	1625259	1.64595e+06	1.73858e+06	1.74236e+06	1.79574e+06	1.8431e+06	2093885	2286229	2.21612e+06	2.28813e+06	2.15923e+06	2.51436e+06	1	2538513	2.29026e+06	2258649	2.55538e+06	2.58885e+06	2.41477e+06	2487513	2.56543e+06	2.4867e+06	2372776	2586414	2.49256e+06	2.50634e+06	19.85	149.026	C5 H9 O3 S	CPD-10468
M894	URIDINE	uridine	pyrimidine ribonucleosides salvage II // UTP and CTP dephosphorylation I // pyrimidine ribonucleosides salvage I // superpathway of pyrimidine ribonucleosides salvage // pyrimidine salvage pathway	1.52667e+06	1.23352e+06	1.39353e+06	1.93971e+06	1.03999e+06	1.01626e+06	1.48929e+06	1185946	1.38062e+06	1.37733e+06	1.46623e+06	1.50941e+06	1.44244e+06	1.46246e+06	1.57287e+06	1.53264e+06	1.57163e+06	1.72781e+06	1.25972e+06	1.27634e+06	1.42513e+06	1.42924e+06	1.49456e+06	1.54928e+06	2.07958e+06	2.04338e+06	1.43819e+06	1334800	1602553	1.59061e+06	1.67538e+06	2.11917e+06	1.23	244.069	C9 H12 N2 O6	URIDINE
M895	CPD-4603	isopentenyladenine-9-<i>N</i>-glucoside	cytokinins 9-<i>N</i>-glucoside biosynthesis	915406	895583	1	1	800066	761958	811558	849394	882967	894843	926514	928675	934011	943118	1	1	1.35428e+06	1.34449e+06	856932	965990	1	1	1.32246e+06	1	1	1	1.3412e+06	1.34859e+06	1.13203e+06	1.09097e+06	1.07354e+06	1.08862e+06	7.96	365.163	C16 H23 N5 O5	CPD-4603
M896	CPD-15836	&alpha;-tocotrienol	vitamin E biosynthesis (tocotrienols) // cuticular wax biosynthesis	477214	383265	412159	452352	358784	409450	334441	329045	412214	405238	349524	327886	1	269712	584028	586038	495370	511794	542292	638357	608343	584622	616664	598862	794223	765755	556696	555516	666883	622122	701797	667229	13.18	424.334	C29 H44 O2	CPD-15836
M897	CPD-9584	(6-hydroxy-indol-3-yl)acetyl-L-phenylalanine	indole-3-acetate inactivation V	175020	156233	155850	170745	187254	135200	133053	160100	153628	159146	2.06135e+06	2.13985e+06	2.4015e+06	2.54447e+06	1.99613e+06	168067	210319	202713	195493	211107	213831	182183	216119	209288	221678	236526	212080	190769	200974	190891	200575	215535	15.8447	337.11	C19 H17 N2 O4	CPD-9584
M898	CPD0-2495	5-methylcytidine	0	8675839	4741237	8404953	8567310	2.42802e+06	2.42145e+06	4.47035e+06	4.45882e+06	3147641	3.13318e+06	1	5580709	4.20876e+06	4173681	10375868	1	6.67412e+06	6.88724e+06	3.86452e+06	3.86179e+06	6.79745e+06	6.72812e+06	4.22803e+06	4.33864e+06	13430797	13399280	263893	280099	1	555306	6.57988e+06	6.62788e+06	1.32069	257.108	C10 H15 N3 O5	CPD0-2495
M899	CPD-12350	methyl gibberellin A<sub>34</sub>	gibberellin inactivation II (methylation)	491586	486053	113664	490986	111474	106972	246310	115047	134775	124968	504658	519695	517073	539538	640675	601796	191228	188551	513697	553009	585398	577711	183402	170476	206706	200756	195422	655132	242795	268641	587715	158507	10.1381	362.18	C20 H26 O6	CPD-12350
M900	CPD-6941	2-chloroethylphosphonate	0	471979	547768	423002	519675	681276	1	508128	1	632762	748274	1	1	569057	1	1	1	488216	1	781336	721700	848235	739132	692147	576555	455137	328018	650117	474273	501306	1	1	481711	1.97	142.966	C2 H5 Cl O3 P	CPD-6941
M901	CPD-15799	(S)-norreticuline	papaverine biosynthesis	105070	145365	149822	170464	175785	134921	77424.3	154806	428751	99731.9	93537.4	162364	153772	165728	129519	135183	660360	1	184254	192881	195430	176345	636980	683218	1206596	211355	195193	190468	137113	138702	856369	197642	14.6503	316.157	C18 H22 N O4	CPD-15799
M902	CPD-901	mercuriphenyl acetate	0	264700	294974	236409	251546	203825	206100	229756	259647	146011	133974	394914	379733	351103	372472	405935	382729	150569	134785	257069	285644	258213	273677	282698	266584	1	109808	309597	274941	241954	235194	229069	222569	5.6	332.017	C8 H8 Hg O2	CPD-901
M903	CPD-3628	pseudobaptigenin	(-)-maackiain biosynthesis // superpathway of formononetin derivative biosynthesis // superpathway of pterocarpan biosynthesis (via formononetin)	151989	1	138374	148932	1	1	1	1	1	1	1	1	88266.4	93676.1	162448	84639.4	123194	136090	1	87243.7	84119.7	81240.4	86357.6	98434.2	1	1	1	1	89957.8	87977.7	94603.3	98769.5	4.79333	282.054	C16 H10 O5	CPD-3628
M904	CPDQT-8	hamamelose	CA1P biosynthesis	5.36708e+06	2.68019e+06	5.0284e+06	5123144	2.47219e+06	2.44822e+06	2.49917e+06	2493945	3.01774e+06	3.04736e+06	3.00213e+06	2.85798e+06	2679369	2.74442e+06	5.3919e+06	5.46396e+06	3.31438e+06	3745048	3.2787e+06	3201985	4.80158e+06	4955894	711557	2.76981e+06	5.81271e+06	1.13461e+06	3.74321e+06	3.62416e+06	725729	3332573	3.63743e+06	963178	2.1	180.067	C6 H12 O6	CPDQT-8
M905	3Z-PHYCOCYANOBILIN	(2R,3Z)-phycocyanobilin	0	308592	329170	84785.3	83587.1	1	1	341639	77111	107213	100249	242137	337426	243544	119809	384103	458754	628200	583442	397549	433768	137293	442474	83402.5	82836.5	1	851266	83220.3	85004.4	106424	113668	539660	585903	8.05448	584.255	C33 H36 N4 O6	3Z-PHYCOCYANOBILIN
M906	CORTISONE	cortisone	0	614212	674691	621664	694602	649157	619768	592233	659295	733511	721310	700700	666326	656292	679448	876884	859722	878035	869211	724673	906132	852633	838320	980750	973424	1.03515e+06	1.01794e+06	933716	915634	929229	940995	883028	896954	7.94	360.19	C21 H28 O5	CORTISONE
M907	CPD-9928	BPH-700	0	273256	215474	250153	244226	288718	257903	198193	206425	247493	282908	196135	197321	140968	156647	325704	324397	314273	313868	350241	355003	254579	249264	311947	314300	456163	453383	328325	335110	366800	397248	391084	374200	21.03	483.93	C16 H16 K3 O6 P S	CPD-9928
M908	CPD-12867	4&alpha;-carboxy-4&beta;,14&alpha;-dimethyl-9&beta;,19-cyclo-5&alpha;-ergost-24(24<sup>1</sup>)-en-3&beta;-ol	sphingolipid biosynthesis (plants) // phytosterol biosynthesis (plants)	1.93866e+06	1.66191e+06	1781204	1.86988e+06	2.10402e+06	1944969	1.51463e+06	1.56819e+06	1.88414e+06	1.9474e+06	1.5533e+06	1.55512e+06	1.1136e+06	1258432	2.47404e+06	2.41354e+06	2358878	2.40573e+06	2.58049e+06	2.63705e+06	2.07728e+06	2.04347e+06	2420801	2.36536e+06	3276861	3240308	2.36851e+06	2.38587e+06	2858758	2.88124e+06	2.87613e+06	2.87371e+06	21.2	469.37	C31 H49 O3	CPD-12867
M909	GUANOSINE-5DP-3DP	ppGpp	ppGpp biosynthesis	146216	111069	146895	158498	151241	127627	2.26261e+06	2.28919e+06	136768	136086	2153636	2.12554e+06	1.68824e+06	1.80756e+06	183609	162308	151449	166025	177452	181577	152083	164560	222071	188055	242573	244933	180775	176120	203542	199667	207773	217102	19.4369	597.928	C10 H12 N5 O17 P4	GUANOSINE-5DP-3DP
M910	CPD-10457	4-hydroxylamino-2,6-dinitrotoluene	2,4,6-trinitrotoluene degradation	304193	1	269714	320451	1	1	216146	194778	225924	230638	1	200752	1	1	318151	287014	1	1	1	267402	328173	295931	223211	1	302976	300241	276350	281400	259823	1	1	266533	1.35	213.032	C7 H7 N3 O5	CPD-10457
M911	CPD-8917	lupanine	lupanine biosynthesis	136553	154345	119944	138105	114487	690410	116037	122176	947633	592646	120937	122401	87334.3	79845.8	149811	149399	562878	1.51871e+06	151848	164184	199544	681195	191410	193006	262618	266215	1063790	1.07595e+06	1	1	945204	646741	16.5067	249.19	C15 H25 N2 O	CPD-8917
M912	MYRICETIN	myricetin	flavonol biosynthesis // flavonol glucosylation I // myricetin gentiobioside biosynthesis // phenylpropanoids methylation (ice plant) // polymethylated myricetin biosynthesis (tomato) // syringetin biosynthesis // superpathway of flavones and derivatives biosynthesis	287164	247041	293862	283957	110630	119860	237833	233578	194293	199638	258000	285355	217390	223572	370291	365624	254097	248234	241098	261961	104883	211272	292880	294368	428255	416910	168006	157284	161074	157239	341832	337033	0.95	317.022	C15 H9 O8	MYRICETIN
M913	CPD-9529	hemigossypol-6-methyl ether	gossypol biosynthesis // heliocides biosynthesis	723140	537804	234736	679158	115909	124272	175096	466210	552910	210608	306625	327607	255385	234431	1016686	951234	684998	725328	224975	877783	452989	464685	645532	298534	331220	842693	543465	555101	863459	421902	372729	318064	1.415	274.119	C16 H18 O4	CPD-9529
M914	PREPHENATE	prephenate	L-tyrosine biosynthesis III // L-phenylalanine biosynthesis III (cytosolic, plants)	1	100726	96071	95236.2	191491	171549	96978.4	75225.2	145012	160055	83663.7	88701.7	173054	1	107127	115989	292007	289783	296648	196183	330215	309566	92871.7	101379	457241	450754	85217.5	151607	75838.5	274712	227397	231014	1.93667	224.029	C10 H8 O6	PREPHENATE
M915	CPDIO2-3	1-18:0-2-18:3-phosphatidylethanolamine	glycerolipid acyl chain desaturation (Chlamydomonas)	1.68259e+06	219982	1.64545e+06	1.65948e+06	1.69705e+06	1.56028e+06	185407	238979	231323	179114	1.08814e+06	1.12436e+06	140183	205938	312852	313132	1682666	1.76583e+06	2.00984e+06	2.04843e+06	1.48051e+06	1.4336e+06	473259	362046	1	2.59912e+06	2.11637e+06	2.09176e+06	2.29626e+06	2.31202e+06	2.18689e+06	2.20993e+06	23.0264	741.514	C41 H76 N O8 P	CPDIO2-3
M916	CPD-9699	hypoglycin A	hypoglycin biosynthesis	224303	138907	218332	220986	1	1	1	182830	1	1	143501	155982	219746	223628	162708	176384	95839.8	113193	111080	1	1	1	191837	204472	149601	152602	129282	1	1	1	142374	115411	2.1519	141.081	C7 H11 N O2	CPD-9699
M917	CPD-4207	isopentenyl adenosine	cytokinins degradation	179288	136732	128952	147489	116999	1	117566	126016	120240	130194	385039	400243	462693	469323	391440	408747	162196	214341	114421	138687	131935	147507	246056	144077	84555.8	78824.6	172017	156093	118115	108119	119226	117759	4.17387	335.159	C15 H21 N5 O4	CPD-4207
M918	CPD-14862	2'-hydroxy 3,6,7,3',4'-pentamethylquercetagetin	polymethylated quercetin glucoside biosynthesis II - quercetagetin series (Chrysosplenium) // superpathway of polymethylated quercetin/quercetagetin glucoside biosynthesis (Chrysosplenium) // flavonol glucosylation I	511802	411717	492433	505748	441283	438731	347285	365243	447787	499400	355779	483008	1	469715	506952	396542	599216	757593	453040	404222	356851	473144	1	581408	1.21629e+06	1.17747e+06	625168	652785	449729	463867	750744	755466	1.98333	404.105	C20 H20 O9	CPD-14862
M919	CELLOBIOSE	&beta;-D-cellobiose	starch degradation II // xyloglucan biosynthesis	1.8271e+06	1.70459e+06	1.70731e+06	1702130	1	1.4644e+06	1.65266e+06	1.71779e+06	1.62766e+06	1.76523e+06	1.86203e+06	1.80321e+06	1	1	2.22617e+06	2227544	2.30854e+06	1	1.8299e+06	901135	921680	2.85517e+06	2.49975e+06	1	2.76743e+06	2.80271e+06	2.44396e+06	2.36823e+06	2.51621e+06	2.38644e+06	2.30602e+06	2.33365e+06	7.94	342.121	C12 H22 O11	CELLOBIOSE
M920	NARINGENIN-CMPD	(2<i>S</i>)-naringenin	naringenin biosynthesis (engineered) // apigeninidin 5-<i>O</i>-glucoside biosynthesis // tricin biosynthesis // flavonoid di-C-glucosylation // naringenin <i>C</i>-glucosylation // isoflavonoid biosynthesis II // superpathway of isoflavonoids (via naringenin) // ponciretin biosynthesis // naringenin glycoside biosynthesis // luteolin biosynthesis // sophoraflavanone G biosynthesis // flavonoid b…	2.23897e+06	2.37515e+06	2.15204e+06	2.11145e+06	2.44235e+06	2.33947e+06	1.19133e+06	2.29386e+06	2.47329e+06	2.42487e+06	2.54901e+06	2.68586e+06	1.5498e+06	1.61722e+06	2.87876e+06	2.80822e+06	2.58299e+06	2.67563e+06	1.41064e+06	2.67878e+06	2.26311e+06	2.23395e+06	2.62013e+06	1.42588e+06	2.66806e+06	2.71558e+06	2.30819e+06	2268351	2536228	2.61628e+06	2.71962e+06	2.17182e+06	1.8	272.062	C15 H12 O5	NARINGENIN-CMPD
M921	CPD-10211	furaneol (enol form)	furaneol and mesifurane biosynthesis	930394	757439	903122	896289	617036	529414	784774	702132	681549	760764	602971	663190	666672	695281	868105	810675	745947	768973	679543	766418	816172	724330	772919	790288	941333	919549	744630	592766	557608	609467	794360	862682	0.94	128.048	C6 H8 O3	CPD-10211
M922	CPD-9788	O-methylandrocymbine	colchicine biosynthesis	374142	657204	665579	667149	295343	265836	592753	621433	282886	642294	706412	428463	1	1	873378	852828	907068	374107	407397	398318	798049	427751	879781	921081	1.03735e+06	992674	1	1	909407	944423	851041	860895	7.76	385.184	C22 H27 N O5	CPD-9788
M923	CPD-12354	16&alpha;, 17-epoxy gibberellin A<sub>9</sub>	gibberellin inactivation III (epoxidation)	187606	201749	199662	221799	82839.2	74132.4	175018	153207	179568	165719	215390	229255	200644	244370	222499	322872	278942	138971	221251	430603	250146	247659	283793	292262	364925	341337	268961	259635	286891	308707	435905	279698	8.07531	331.147	C19 H23 O5	CPD-12354
M924	CPD-8809	7-<i>epi</i>-&alpha;-selinene	valencene and 7-epi-&alpha;-selinene biosynthesis	6619511	5462798	6.71669e+06	6.71959e+06	5078948	4948780	5036727	5.38041e+06	6.07356e+06	6.57568e+06	5.23776e+06	4891052	4.79738e+06	5183045	8633167	7916635	7168285	7.50262e+06	6.00643e+06	5722950	7.7974e+06	7132882	6004365	5982530	7098319	7.34671e+06	5885769	5809167	6.05188e+06	6.48816e+06	7.28898e+06	7408438	3.4	204.19	C15 H24	CPD-8809
M925	10-DEACETYLBACCATIN-III	10-deacetylbaccatin III	taxol biosynthesis	3957983	3.71643e+06	3.97609e+06	4.09243e+06	3737498	3.58452e+06	3.65333e+06	3798175	4.30341e+06	3.98278e+06	3818272	3.87184e+06	3736577	3.81051e+06	4570566	4.39242e+06	683079	709746	4.12238e+06	4.23806e+06	4.32013e+06	4.15914e+06	5020066	630814	697994	5009178	641852	4.55807e+06	879246	4642479	4095160	4525914	7.94	544.244	C29 H36 O10	10-DEACETYLBACCATIN-III
M926	CPD0-1367	menaquinone-1	cuticular wax biosynthesis // reductive TCA cycle I // L-lysine degradation I // <i>trans</i>-lycopene biosynthesis II (oxygenic phototrophs and green sulfur bacteria) // superpathway of carotenoid biosynthesis in plants // UMP biosynthesis I // superpathway of pyrimidine ribonucleotides <i>de novo</i> biosynthesis // superpathway of pyrimidine deoxyribonucleotides <i>de novo</i> biosynthesis // …	328747	216927	182897	153015	317584	277104	264487	240412	249730	281111	638320	378126	527458	338476	480123	472033	625466	440520	466530	417924	397062	277771	458717	471174	674548	725369	584103	512181	714987	688471	536671	590575	1.5775	240.11	C16 H16 O2	CPD0-1367
M927	CPD-65	benzylthiocyanate	aromatic glucosinolate activation	508005	1.99802e+06	2.70982e+06	2.37012e+06	1.67827e+06	1.89283e+06	1.71795e+06	163670	132157	178531	137245	493214	200389	500084	260944	706470	1945170	419929	2.37905e+06	190334	713158	2.02606e+06	2202985	144027	161552	2.34995e+06	2.06292e+06	2.06834e+06	1.97364e+06	452141	2.23161e+06	2.36664e+06	10.7341	149.026	C8 H7 N S	CPD-65
M928	CPDIO2-8	1-16:0-2-18:4-diacylglycerol-trimethylhomoserine	glycerolipid acyl chain desaturation (Chlamydomonas)	4469457	5.17623e+06	4.32974e+06	4321420	3.44441e+06	3.29595e+06	4.74689e+06	5.00145e+06	3.96832e+06	3898434	5.04489e+06	5032753	5540828	5872454	6876748	6781879	5976451	6.33806e+06	5803655	5974649	5064953	4.98e+06	7087802	6.99092e+06	7982726	7.96438e+06	5.35178e+06	5.35238e+06	7215963	7.13803e+06	7.86168e+06	7.75335e+06	23.5	731.568	C44 H77 N O7	CPDIO2-8
M929	CPD0-1346	hydroxymethyl-dCTP	0	199994	143864	181065	188586	1	1	135894	125180	115852	121602	142645	156886	135313	140382	222981	215191	162403	158096	159782	172838	152947	140666	190198	183860	311703	318100	112372	108719	101554	101482	242913	246991	0.95	493.94	C10 H13 N2 O15 P3	CPD0-1346
M930	2-OXINDOLE-3-ACETIC-ACID	2-oxoindole-3-acetate	indole-3-acetate inactivation II // indole-3-acetate inactivation IV // indole-3-acetate inactivation VII // indole-3-acetate inactivation I	169379	267195	160270	176007	212967	222884	238458	226951	233347	128475	353214	354306	311739	323724	235092	116433	133166	145577	112608	150705	115295	131110	81002.9	101726	141343	140083	396042	380088	448484	451926	140734	124096	3.72875	190.056	C10 H8 N O3	2-OXINDOLE-3-ACETIC-ACID
M931	CPDQT-27	6-(methylsulfanyl)-2-oxohexanoate	Organic Nitrogen Assimilation // dimethylsulfoniopropanoate biosynthesis I (Wollastonia) // L-asparagine degradation II // L-homomethionine biosynthesis // aliphatic glucosinolate biosynthesis, side chain elongation cycle	353034	264318	352680	373380	330612	620601	597104	584162	669383	673515	1	329502	720633	743527	428183	334129	299732	307950	307924	331722	265881	259866	757794	347002	1	1	308565	296305	1	809478	917283	990204	1.43	175.042	C7 H11 O3 S	CPDQT-27
M932	CPD-7728	9'-hydroxyabscisate	abscisic acid degradation to neophaseic acid	737348	417559	709887	699566	236897	1	367565	385504	414447	424608	317266	1	350365	353333	536624	522011	622620	628226	440953	483142	468645	465626	707938	694515	1.96136e+06	1.97791e+06	911766	906629	868063	852485	916584	933346	1.95	279.125	C15 H19 O5	CPD-7728
M933	CPD-15632	ladanein	salvigenin biosynthesis	2.92802e+06	1.74901e+06	2.89837e+06	2.85176e+06	1.16331e+06	1.15992e+06	1.70111e+06	1.72655e+06	1.23226e+06	1.23953e+06	2.18928e+06	2.24526e+06	1.89108e+06	1.83274e+06	3.78925e+06	3771010	2.50194e+06	2.65788e+06	1.31729e+06	1.38994e+06	2215334	2.15216e+06	1.39707e+06	1.41901e+06	5.02506e+06	4.98878e+06	1888924	1.87176e+06	1.3754e+06	1.35511e+06	2.65131e+06	2.63962e+06	1.24	314.082	C17 H14 O6	CPD-15632
M934	L-ALPHA-AMINO-EPSILON-KETO-PIMELATE	L-&alpha;-amino-&epsilon;-keto-pimelate	0	3728171	3576344	3.50963e+06	3.58232e+06	2197227	2137225	3.25239e+06	3.37696e+06	2.85138e+06	3.05093e+06	4106939	4.16646e+06	3487942	3.74e+06	5.36697e+06	5364130	4.16419e+06	4.32243e+06	3.15152e+06	3.2375e+06	2.79682e+06	2.66113e+06	4.788e+06	4.86279e+06	4.46581e+06	4.50556e+06	2997352	2.90701e+06	2.65845e+06	2.70833e+06	6.00752e+06	6151983	2.39	188.059	C7 H10 N O5	L-ALPHA-AMINO-EPSILON-KETO-PIMELATE
M935	334578-HEXAHYDROXYFLAVONE	gossypetin	flavonol glucosylation I // phenylpropanoids methylation (ice plant) // gossypetin metabolism	287164	247041	293862	283957	110630	119860	237833	233578	194293	199638	258000	285355	217390	223572	370291	365624	254097	248234	241098	261961	104883	211272	292880	294368	428255	416910	168006	157284	161074	157239	341832	337033	0.95	317.022	C15 H9 O8	334578-HEXAHYDROXYFLAVONE
M936	CPD-9941	harmol	beta-carboline biosynthesis	5.01599e+06	2.46476e+06	4.73546e+06	4.74821e+06	2.35083e+06	2.27951e+06	2.33259e+06	2305448	2821417	2.85696e+06	2668158	198615	2.5422e+06	2591399	5062579	4737919	3.06091e+06	3156662	3.26042e+06	3.186e+06	4.54483e+06	4.63078e+06	2.44059e+06	2.54091e+06	5.67097e+06	5759963	3.60847e+06	3.17705e+06	3.10717e+06	3.1645e+06	3.78235e+06	3.35224e+06	1.26	198.077	C12 H10 N2 O	CPD-9941
M937	CPD0-1375	S-adenosyl-1,8-diamino-3-thiooctane	0	1.12231e+06	303433	1040275	283086	214357	165100	99852.7	96212	1.16678e+06	409313	222477	241370	180593	169958	256720	246307	99719.4	97765.9	288078	1	100726	102545	80867.2	94904	546653	234066	209320	206376	223268	340462	180882	198320	4.22936	427.242	C18 H33 N7 O3 S	CPD0-1375
M938	CPD-9762	neral	geraniol and geranial biosynthesis // phosphate acquisition	137328	101117	137818	196160	209345	167321	92066.7	101952	151467	163116	88843.1	154253	222288	243816	146384	117610	152716	130999	174464	202703	181936	310562	200302	185874	136862	256374	139466	164880	164489	242926	192871	181549	1.59	152.121	C10 H16 O	CPD-9762
M939	CPD-8943	p-coumaroyltyramine	hydroxycinnamic acid tyramine amides biosynthesis	1	487249	1	114160	1	1	439663	468591	84433.1	156030	1	1	112660	100980	1	1	282172	276370	356985	362918	1	1	625617	612865	225671	548758	324637	365004	396798	382507	1.17908e+06	1.18843e+06	8.88	283.125	C17 H17 N O3	CPD-8943
M940	CPD-9807	2-hydroxyferulate	simplecoumarins biosynthesis	151772	141704	128489	151546	253661	557137	269666	133395	198937	610537	173951	177871	143315	143646	909344	1.03521e+06	241775	238963	314085	367558	709709	631004	254678	420425	304174	279657	313632	323110	103678	106421	189441	206394	3.48219	210.054	C10 H10 O5	CPD-9807
M941	PROSTAGLANDIN-H2	prostaglandin-H<sub>2</sub>	ceramide degradation // fatty acid &alpha;-oxidation I // acyl-[acyl-carrier protein] thioesterase pathway // phospholipases // triacylglycerol degradation // methyl ketone biosynthesis (engineered) // alkane oxidation	220800	102805	218594	212384	1	1	90716.8	87840.3	92670.6	104509	107018	98620.1	75699.4	91101.4	108649	110409	138446	136812	167966	203882	189105	194497	164622	1	221786	224321	239773	237466	266546	1	159257	154353	14.1771	351.22	C20 H31 O5	PROSTAGLANDIN-H2
M942	SINAPYL-ALCOHOL	sinapyl alcohol	monolignol glucosides biosynthesis // phenylpropanoid biosynthesis	180971	1.28954e+06	159143	149436	1.05552e+06	1.10521e+06	1.2353e+06	1	1.2389e+06	1.28653e+06	1.66603e+06	1.67016e+06	1.66494e+06	1.748e+06	181811	170049	150530	149627	1.24674e+06	75088.2	86484.8	85676.4	1.48772e+06	1	211479	211107	1	1.3374e+06	1	1.54066e+06	1.51592e+06	94731.1	4.52286	210.093	C11 H14 O4	SINAPYL-ALCOHOL
M943	OXALYL-COA	oxalyl-CoA	oxalate degradation VI	182995	141855	192011	184421	201835	182998	129246	138115	196010	187401	102201	99083.4	1	89294.7	227722	215250	192833	194029	216971	234106	155326	153709	223486	221910	314633	314191	245603	233836	270933	265230	241932	237886	21.38	834.077	C23 H31 N7 O19 P3 S	OXALYL-COA
M944	QUERCETIN-34-BISSULFATE	quercetin-3,4'-bissulfate	quercetin sulfate biosynthesis // superpathway of flavones and derivatives biosynthesis	174237	105998	177607	165893	132135	131832	98427.8	113674	128203	115229	91254.1	95760.9	1	80160.6	166353	160672	146054	146006	172746	177696	127391	128241	161947	182439	299474	296086	84371.8	71691.9	82792.8	199332	216057	233769	12.7677	458.925	C15 H7 O13 S2	QUERCETIN-34-BISSULFATE
M945	CPD-4142	&Delta;<sup>24-25</sup>-sitosterol	phytosterol biosynthesis (plants)	1.64163e+06	1.64019e+06	1.56403e+06	1.61189e+06	1666595	1.60426e+06	1.47147e+06	1.53091e+06	1.63328e+06	1.5633e+06	1396879	1.39777e+06	942700	1.10412e+06	2.12702e+06	2.01415e+06	1.82706e+06	1.84444e+06	2.11081e+06	2.12524e+06	1.99687e+06	2.02553e+06	2.27643e+06	2234319	1	1	2.00861e+06	1.99842e+06	2.4657e+06	2.51364e+06	2326457	2.32452e+06	27.18	412.374	C29 H48 O	CPD-4142
M946	10-DEOXYSARPAGINE	10-deoxysarpagine	ajmaline and sarpagine biosynthesis	261750	157376	245758	251909	134588	158786	204643	197067	210211	222173	175432	166897	235059	221766	253101	230265	93740.1	101245	292942	326346	232556	207340	102761	108727	276801	226256	222880	90057.6	142460	141479	102693	240357	1.1	294.176	C19 H22 N2 O	10-DEOXYSARPAGINE
M947	CPD-18755	(-)-5'-demethylyatein	yatein biosynthesis I	203640	1	174178	217239	1	1.41543e+06	1.92215e+06	1.99147e+06	1	1.58305e+06	3.0307e+06	3069110	2.81983e+06	3.01115e+06	2.38597e+06	2.47493e+06	2.87448e+06	1	1.86723e+06	2.06455e+06	1.57173e+06	1.52317e+06	3205668	3.37772e+06	3.58232e+06	3.58731e+06	1	1	4.5292e+06	4.55856e+06	3588370	3.56014e+06	5.12346	386.128	C21 H22 O7	CPD-18755
M948	CPD-8677	(9<i>S</i>)-HPODE	ceramide degradation // fatty acid &alpha;-oxidation I // acyl-[acyl-carrier protein] thioesterase pathway // phospholipases // triacylglycerol degradation // methyl ketone biosynthesis (engineered) // alkane oxidation // 9-lipoxygenase and 9-hydroperoxide lyase pathway // 9-lipoxygenase and 9-allene oxide synthase pathway // divinyl ether biosynthesis I // superpathway of lipoxygenase	1	1	1	1	1	1	1	1	1	1	1	1	1	1	156894	94887.3	84562.4	80756.2	1	1	1	1	1	1	1	1	133536	122509	93999.1	76262.5	107670	99124.3	18.18	311.226	C18 H31 O4	CPD-8677
M949	CPD-7198	3,5-dihydroxy-6,7-didehydro-12'-apo-&beta;-caroten-12'-al	0	261850	237232	269863	232604	276055	246227	208078	212667	288528	318889	213431	180864	307703	341539	381321	353896	302590	361682	369879	422021	343370	374431	452321	381303	416478	379828	361810	332676	372670	349562	416573	430941	23.1631	408.266	C27 H36 O3	CPD-7198
M950	TARTRATE	L-tartrate	L-ascorbate degradation III // L-ascorbate degradation IV	423059	616499	396047	1	73867.9	501654	147924	1	491674	244842	401938	293545	114239	212240	590693	424245	454129	415887	466883	132567	550068	502985	363792	1	347710	514201	629638	148558	1	525553	780388	383457	2.69714	147.996	C4 H4 O6	TARTRATE
M951	CPD-16558	delphinidin 3-<i>O</i>-rutinoside-7-<i>O</i>-glucoside	anthocyanin biosynthesis // violdelphin biosynthesis	282169	401761	244047	261966	439019	446088	386613	401811	458399	489019	1.34462e+06	1.35142e+06	1.65732e+06	1.70532e+06	1.09633e+06	1.09383e+06	94812.3	150189	306683	343434	355816	347423	355449	376119	285149	285667	234588	223869	1	1	412386	426495	5.21	772.22	C33 H40 O21	CPD-16558
M952	CPD-649	sphinganine 1-phosphate	sphingolipid biosynthesis (plants) // ceramide degradation // triacylglycerol biosynthesis (Chlamydomonas)	78226.8	85745.2	219393	213619	363285	341446	70164.1	79779.2	834532	841453	692804	689445	689016	743136	100069	97989.9	2.23987e+06	2.32376e+06	1.00294e+06	1.0331e+06	128527	643231	1.77222e+06	1.82891e+06	2.06433e+06	2.08709e+06	108691	426145	2894523	2.85121e+06	1.92393e+06	1.98412e+06	18.0953	380.26	C18 H39 N O5 P	CPD-649
M953	DIHYDROKAEMPFEROL-CMPD	(+)-dihydrokaempferol	flavonoid biosynthesis // flavonoid biosynthesis (in equisetum) // syringetin biosynthesis // leucodelphinidin biosynthesis // leucopelargonidin and leucocyanidin biosynthesis // flavonol biosynthesis // superpathway of flavones and derivatives biosynthesis	126418	1	101662	106070	1	93068.9	1	1	1	96096.8	1	1	1	95014.4	120703	109645	118796	114940	98606.4	1	106108	100048	1	87145.9	146404	138198	144188	129598	168490	121713	1	98158.9	1.32	288.063	C15 H12 O6	DIHYDROKAEMPFEROL-CMPD
M954	N-ACETYL-GLUTAMYL-P	<i>N</i>-acetylglutamyl-phosphate	L-arginine biosynthesis II (acetyl cycle) // L-ornithine biosynthesis I // L-arginine biosynthesis I (via L-ornithine)	596681	147493	581281	571711	299902	316632	436856	130227	414454	432678	443349	468619	429660	452733	146407	613927	183031	184910	176518	152572	514166	504558	135512	208933	181852	178657	146203	150819	366776	147103	179722	161748	1.33438	266.01	C7 H9 N O8 P	N-ACETYL-GLUTAMYL-P
M955	CPD-14703	furcatin	furcatin degradation	1	765611	1	1	1	882744	724097	706452	1.11871e+06	1.0573e+06	682457	656842	573913	587670	1.14291e+06	1.19987e+06	1321770	1391816	1.36168e+06	1337658	2.23402e+06	2.27702e+06	1.2635e+06	1.28342e+06	86755.2	84385.3	1.4291e+06	1.43996e+06	1.94187e+06	1.88417e+06	75909.6	88397.8	3.09286	428.157	C20 H28 O10	CPD-14703
M956	CPD0-1537	2-(4-amino-4-carboxybutyl)aziridine-2-carboxylate	0	9908973	7.47458e+06	9428120	9317896	982365	3.26091e+06	7011032	6.85704e+06	5420210	5.60619e+06	6.34892e+06	6371993	4537244	6202805	15515407	15581336	5.48431e+06	1	4840749	5123992	5075322	4.88488e+06	7.7496e+06	7.81569e+06	8435848	8404528	920160	3811180	888676	3622222	12155659	11849089	1.34	201.091	C8 H13 N2 O4	CPD0-1537
M957	CPD-7092	momilactone A	momilactone A biosynthesis	286796	349418	215397	143306	337261	303260	309574	151362	385570	410681	281125	140660	386519	375595	113497	175754	186785	204153	205904	220698	202885	193711	223161	371516	397936	220935	213763	194120	149252	226819	227244	227360	13.3622	314.19	C20 H26 O3	CPD-7092
M958	PHLORETIN	phloretin	flavonoid di-C-glucosylation // phloridzin biosynthesis	2.25497e+06	1.84569e+06	3.13289e+06	3.19562e+06	2461500	1	1.00112e+06	1.32018e+06	1.49845e+06	369127	1.16343e+06	2.72087e+06	2.94995e+06	2204785	1.5386e+06	1.29691e+06	2.39271e+06	2.60951e+06	2105874	210404	957265	984955	1.45264e+06	1.45826e+06	1.82003e+06	1.71029e+06	1.16728e+06	1.25767e+06	1	1.77878e+06	1.35737e+06	1.35597e+06	1.3	274.087	C15 H14 O5	PHLORETIN
M959	ISOORIENTIN	isoorientin	eriodictyol <I>C</i>-glucosylation // maysin biosynthesis	1	1	1	1	1	1	1	1	1	1	1	1	1	1	1	1	1	1	1	1	1	1	101498	1	1	1	1	83868.1	95535.6	102998	79965.8	86656.6	19.23	447.084	C21 H19 O11	ISOORIENTIN
M960	#NAME?	#N/A	#N/A	221613	105665	203035	216000	91717.9	80420.7	103852	108622	1	114706	181254	178090	140082	158798	1	332321	409047	413383	203377	207358	1	135029	1	201957	129050	125831	135194	128485	207591	214403	472074	484901	21.71	272.243	C20 H32	#NAME?
M961	CPD-9024	allopurinol	0	191592	300316	342667	269060	241158	231647	192739	203107	265728	281608	256670	183309	273238	316736	519299	546923	264688	265815	255747	1	358214	1	428956	310162	1	1	363955	330185	320825	291759	317414	388574	1.77	136.04	C5 H4 N4 O	CPD-9024
M962	CPD0-1498	N-amino DAP	0	715215	435149	638603	607607	948088	887948	390331	419600	1.26498e+06	1.25305e+06	1	1.0424e+06	1.63278e+06	1.67047e+06	557981	1279726	529689	569294	1	1	509826	498394	309731	1253319	1.04077e+06	1036560	971992	1.18857e+06	1.66416e+06	1.70754e+06	549473	615823	5.97448	204.103	C7 H14 N3 O4	CPD0-1498
M963	BENZOATE	benzoate	benzoate biosynthesis III (CoA-dependent, non-&beta;-oxidative) // salicin biosynthesis // benzoyl-&beta;-<i>D</i>-glucopyranose biosynthesis // benzoate biosynthesis I (CoA-dependent, &beta;-oxidative) // salicortin biosynthesis // tetrahydroxyxanthone biosynthesis (from benzoate) // superpathway of tetrahydroxyxanthone biosynthesis // volatile benzenoid biosynthesis I (ester formation) // ephed…	279355	313493	447987	500881	281324	1	411938	471105	577050	360882	422448	397552	436739	475514	457451	402352	243121	467900	535026	455090	305272	528241	477332	1	411040	340903	497285	470125	406332	409252	1	428779	1.5	121.032	C7 H5 O2	BENZOATE
[truncated: 2,616 more rows]

## Sheet: Table S3
Name	Compound	Essudati1-r001	Essudati1-r002	Essudati4-r001	Essudati4-r002	Essudati5-r001	Essudati5-r002	Essudati6-r001	Essudati6-r002	Essudati10-r001	Essudati10-r002	Essudati11-r001	Essudati11-r002	Essudati12-r001	Essudati12-r002	Essudati13-r001	Essudati13-r002	Essudati24-r001	Essudati24-r002	Essudati25-r001	Essudati25-r002	Essudati26-r001	Essudati26-r002	Essudati28-r001	Essudati28-r002	Essudati17-r001	Essudati17-r002	Essudati18-r001	Essudati18-r002	Essudati19-r001	Essudati19-r002	Essudati20-r001	Essudati20-r002	Retention Time	Mass	Formula	Compound Name	CAS Number
[truncated: 471 more rows]

[truncated: 1 more sheets: Table S4]
